# Supplementary material for: Genetically supported causality between gut microbiota, immune cells and morphine tolerance: a two-sample Mendelian randomization study
Source: Front Microbiol. 2024 Feb 8;15:1343763. doi: 10.3389/fmicb.2024.1343763 (PMC10882271; doi:10.3389/fmicb.2024.1343763)
Supplement: Supplementary file 1 [file Table_1.XLSX]

## Sheet: Supplementary Table 1
Supplementary Table 1 Analysis codes for MR analysis
For two-sample MR analysis library (TwoSampleMR) ao <- available_outcomes() exposure_dat <- mv_extract_exposures( id_ exposure, clump_r2 = 0.001, clump_kb = 10000, harmonise_strictness = 2, access_token = ieugwasr::check_access_token(), find_proxies = TRUE, force_server = FALSE, pval_threshold = 1e-05, pop = "EUR") outcome_dat <- extract_outcome_data (exposure_dat$SNP, id_outcome, proxies = 1, rs…
For MRPRESSO test library (MRPRESSO) mr_presso (BetaOutcome = "Y_effect", BetaExposure = "E1_effect", SdOutcome = "Y_se", SdExposure = "E1_se", OUTLIERtest = TRUE, DISTORTIONtest = TRUE, data = as.data.frame(gut_pain), NbDistribution = 1000, SignifThreshold = 0.05)
For MVMR analysis exposure_dat <- mv_extract_exposures( id_exposure, clump_r2 = 0.001, clump_kb = 10000, harmonise_strictness = 2, access_token = ieugwasr::check_access_token(), find_proxies = TRUE, force_server = FALSE, pval_threshold = 1e-05, pop = "EUR") outcome_dat <- extract_outcome_data(exposure_dat$SNP, id_output) mvdat <- mv_harmonise_data(exposure_dat, outcome_dat, harmonise_strictness =…

## Sheet: Supplementary Table 2
Supplementary Table 2. GWAS summary data of bacterial taxa from the MiBioGen consortium at p-value < 1E-05
Feature	Taxa	SNP	effect_allele	Beta	SE	p-value	N
phylum	phylum.Actinobacteria.id.400	rs7570971	A	0.08494	0.01132	3.71e-14	17915
phylum	phylum.Actinobacteria.id.400	rs182549	C	0.08469	0.01145	9.03e-14	18123
phylum	phylum.Actinobacteria.id.400	rs6754311	C	0.08467	0.01143	9.17e-14	18121
phylum	phylum.Actinobacteria.id.400	rs4988235	G	0.08421	0.01143	1.15e-13	18123
phylum	phylum.Actinobacteria.id.400	rs1375131	C	0.08045	0.0113	7.09e-13	18121
phylum	phylum.Actinobacteria.id.400	rs6730157	G	0.08017	0.0113	7.58e-13	18123
phylum	phylum.Actinobacteria.id.400	rs36084664	G	-0.08222	0.01225	1.06e-12	16995
phylum	phylum.Actinobacteria.id.400	rs12465802	A	0.07967	0.01138	1.46e-12	18123
phylum	phylum.Actinobacteria.id.400	rs687670	C	0.08301	0.01166	2.32e-12	18123
phylum	phylum.Actinobacteria.id.400	rs13023281	C	-0.07917	0.01216	5.62e-12	16995
phylum	phylum.Actinobacteria.id.400	rs1446585	G	0.07956	0.01153	7.01e-12	17915
phylum	phylum.Actinobacteria.id.400	rs13404551	C	0.08144	0.01165	7.04e-12	18119
phylum	phylum.Actinobacteria.id.400	rs309160	T	0.08097	0.01166	9.03e-12	18123
phylum	phylum.Actinobacteria.id.400	rs218174	G	0.08016	0.01167	1.55e-11	18121
phylum	phylum.Actinobacteria.id.400	rs309168	T	0.07997	0.01166	1.67e-11	18123
phylum	phylum.Actinobacteria.id.400	rs632632	C	0.0799	0.01167	1.82e-11	18122
phylum	phylum.Actinobacteria.id.400	rs309180	G	0.07986	0.01168	1.83e-11	18123
phylum	phylum.Actinobacteria.id.400	rs309125	T	0.07883	0.01167	3.2e-11	18122
phylum	phylum.Actinobacteria.id.400	rs4988183	C	0.07989	0.01192	6.18e-11	18122
phylum	phylum.Actinobacteria.id.400	rs4954490	G	0.07721	0.01174	1.21e-10	18116
phylum	phylum.Actinobacteria.id.400	rs12615624	G	0.07821	0.01184	1.22e-10	18123
phylum	phylum.Actinobacteria.id.400	rs309134	A	0.07804	0.01184	1.3e-10	18122
phylum	phylum.Actinobacteria.id.400	rs2236783	G	0.077	0.01176	1.66e-10	18123
phylum	phylum.Actinobacteria.id.400	rs6759321	T	0.07402	0.01148	1.79e-10	17915
phylum	phylum.Actinobacteria.id.400	rs6716536	T	0.07339	0.0115	2.39e-10	17915
phylum	phylum.Actinobacteria.id.400	rs12620033	C	0.07625	0.01176	2.4e-10	18123
phylum	phylum.Actinobacteria.id.400	rs309164	C	0.0761	0.01184	3.75e-10	18123
phylum	phylum.Actinobacteria.id.400	rs1561277	A	0.07233	0.01146	4.38e-10	17915
phylum	phylum.Actinobacteria.id.400	rs3754686	T	0.07462	0.01174	4.84e-10	18123
phylum	phylum.Actinobacteria.id.400	rs12988076	C	0.07445	0.01174	5.53e-10	18123
phylum	phylum.Actinobacteria.id.400	rs309149	T	0.07516	0.01184	5.97e-10	18123
phylum	phylum.Actinobacteria.id.400	rs6742283	A	0.07433	0.01175	6.51e-10	18119
phylum	phylum.Actinobacteria.id.400	rs6719488	G	0.0739	0.01174	7.21e-10	18123
phylum	phylum.Actinobacteria.id.400	rs2322660	C	0.07388	0.01174	7.29e-10	18123
phylum	phylum.Actinobacteria.id.400	rs892715	T	0.07365	0.01174	8.23e-10	18123
phylum	phylum.Actinobacteria.id.400	rs748841	C	0.07367	0.01174	8.24e-10	18123
phylum	phylum.Actinobacteria.id.400	rs3769005	C	0.07333	0.01174	9.14e-10	18123
phylum	phylum.Actinobacteria.id.400	rs745500	G	0.07339	0.01174	9.78e-10	18123
phylum	phylum.Actinobacteria.id.400	rs12475139	A	0.07158	0.01163	1.01e-09	17915
phylum	phylum.Actinobacteria.id.400	rs11681248	C	0.06916	0.01124	1.08e-09	18115
phylum	phylum.Actinobacteria.id.400	rs2164210	T	0.07309	0.01174	1.1e-09	18123
phylum	phylum.Actinobacteria.id.400	rs3739020	G	0.07491	0.01201	1.29e-09	18118
phylum	phylum.Actinobacteria.id.400	rs2322659	T	0.07424	0.01199	1.71e-09	18123
phylum	phylum.Actinobacteria.id.400	rs1470457	G	0.07298	0.01201	3.21e-09	18123
phylum	phylum.Actinobacteria.id.400	rs309137	C	0.0696	0.01164	4.24e-09	18123
phylum	phylum.Actinobacteria.id.400	rs7587285	C	0.09343	0.01589	4.61e-09	18123
phylum	phylum.Actinobacteria.id.400	rs4954551	A	0.09287	0.01591	5.07e-09	18123
phylum	phylum.Actinobacteria.id.400	rs2278683	C	0.09335	0.0159	5.28e-09	18122
phylum	phylum.Actinobacteria.id.400	rs11693502	C	0.06648	0.01132	6.06e-09	18122
phylum	phylum.Actinobacteria.id.400	rs749873	C	0.0662	0.01125	6.37e-09	18123
phylum	phylum.Actinobacteria.id.400	rs11893318	C	0.09235	0.01591	7.82e-09	18122
phylum	phylum.Actinobacteria.id.400	rs71348714	G	0.06929	0.01191	1.13e-08	18123
phylum	phylum.Actinobacteria.id.400	rs313519	C	0.06904	0.01192	1.17e-08	18123
phylum	phylum.Actinobacteria.id.400	rs17261772	C	0.06867	0.01185	1.18e-08	17915
phylum	phylum.Actinobacteria.id.400	rs313526	T	0.06909	0.01191	1.24e-08	18123
phylum	phylum.Actinobacteria.id.400	rs313528	A	0.06906	0.01191	1.25e-08	18123
phylum	phylum.Actinobacteria.id.400	rs313518	T	0.06907	0.01191	1.26e-08	18123
phylum	phylum.Actinobacteria.id.400	rs1446584	G	0.06861	0.01191	1.48e-08	18123
phylum	phylum.Actinobacteria.id.400	rs7355359	C	0.06859	0.01191	1.61e-08	18123
phylum	phylum.Actinobacteria.id.400	rs11684545	G	0.06879	0.01196	1.64e-08	18123
phylum	phylum.Actinobacteria.id.400	rs4954280	G	0.06838	0.01191	1.66e-08	18123
phylum	phylum.Actinobacteria.id.400	rs313517	G	0.06838	0.01191	1.72e-08	18123
phylum	phylum.Actinobacteria.id.400	rs313524	T	0.06834	0.01191	1.74e-08	18123
phylum	phylum.Actinobacteria.id.400	rs6720287	G	0.0682	0.01191	1.79e-08	18123
phylum	phylum.Actinobacteria.id.400	rs1011361	G	0.06865	0.01196	1.79e-08	18122
phylum	phylum.Actinobacteria.id.400	rs2034276	T	0.0682	0.01191	1.81e-08	18123
phylum	phylum.Actinobacteria.id.400	rs6430589	G	0.06837	0.01196	1.86e-08	18122
phylum	phylum.Actinobacteria.id.400	rs10928546	C	0.06829	0.01196	2e-08	18123
phylum	phylum.Actinobacteria.id.400	rs313523	A	0.06792	0.01192	2.03e-08	18123
phylum	phylum.Actinobacteria.id.400	rs6715856	C	0.06787	0.01191	2.06e-08	18123
phylum	phylum.Actinobacteria.id.400	rs656326	C	0.06769	0.01191	2.28e-08	18123
phylum	phylum.Actinobacteria.id.400	rs313522	A	0.06766	0.01192	2.34e-08	18123
phylum	phylum.Actinobacteria.id.400	rs71348715	G	0.0681	0.01196	2.4e-08	18123
phylum	phylum.Actinobacteria.id.400	rs6755383	T	0.06747	0.01191	2.52e-08	18123
phylum	phylum.Actinobacteria.id.400	rs13412397	G	0.0679	0.01193	2.56e-08	18123
phylum	phylum.Actinobacteria.id.400	rs62160860	C	0.09053	0.01612	2.61e-08	18118
phylum	phylum.Actinobacteria.id.400	rs2082729	C	0.06781	0.01196	2.78e-08	18123
phylum	phylum.Actinobacteria.id.400	rs6723108	T	0.05819	0.01099	2.84e-08	18123
phylum	phylum.Actinobacteria.id.400	rs7608045	C	0.06713	0.01191	2.99e-08	18123
phylum	phylum.Actinobacteria.id.400	rs11679508	A	0.06752	0.01193	3.07e-08	18123
phylum	phylum.Actinobacteria.id.400	rs1438305	C	0.06754	0.01196	3.13e-08	18123
phylum	phylum.Actinobacteria.id.400	rs12998016	C	0.06748	0.01197	3.13e-08	18122
phylum	phylum.Actinobacteria.id.400	rs10928542	A	0.06699	0.01191	3.16e-08	18123
phylum	phylum.Actinobacteria.id.400	rs4954276	G	0.06714	0.01191	3.28e-08	18123
phylum	phylum.Actinobacteria.id.400	rs10202489	G	0.0674	0.01194	3.29e-08	18123
phylum	phylum.Actinobacteria.id.400	rs1438304	A	0.06742	0.01196	3.33e-08	18123
phylum	phylum.Actinobacteria.id.400	rs28453840	G	0.06704	0.01195	3.74e-08	18122
phylum	phylum.Actinobacteria.id.400	rs4954279	A	0.06661	0.01191	3.75e-08	18123
phylum	phylum.Actinobacteria.id.400	rs12619365	T	0.06678	0.01195	3.87e-08	18123
phylum	phylum.Actinobacteria.id.400	rs13413639	A	0.0666	0.01191	3.96e-08	18123
phylum	phylum.Actinobacteria.id.400	rs12998387	A	0.06703	0.01195	4e-08	18123
phylum	phylum.Actinobacteria.id.400	rs3213889	A	0.06703	0.01196	4.12e-08	18123
phylum	phylum.Actinobacteria.id.400	rs10192827	G	0.06681	0.01196	4.32e-08	18120
phylum	phylum.Actinobacteria.id.400	rs10195620	A	0.06675	0.01197	4.45e-08	18123
phylum	phylum.Actinobacteria.id.400	rs10173394	C	0.06667	0.01195	4.67e-08	18123
phylum	phylum.Actinobacteria.id.400	rs1438307	G	0.06663	0.01196	4.68e-08	18123
phylum	phylum.Actinobacteria.id.400	rs2680880	A	0.06067	0.01092	5.46e-08	18123
phylum	phylum.Actinobacteria.id.400	rs932206	C	0.05942	0.01094	6.12e-08	17915
phylum	phylum.Actinobacteria.id.400	rs12994270	T	0.06611	0.01195	6.28e-08	18123
phylum	phylum.Actinobacteria.id.400	rs1869829	G	0.06435	0.01182	6.87e-08	18123
phylum	phylum.Actinobacteria.id.400	rs12469709	C	0.06588	0.01197	6.98e-08	18123
phylum	phylum.Actinobacteria.id.400	rs1374329	G	0.06618	0.01215	1.09e-07	18123
phylum	phylum.Actinobacteria.id.400	rs3768998	T	0.08732	0.01644	1.1e-07	18122
phylum	phylum.Actinobacteria.id.400	rs2011946	C	0.06092	0.01133	1.11e-07	18116
phylum	phylum.Actinobacteria.id.400	rs2304599	C	0.06683	0.01233	1.26e-07	18123
phylum	phylum.Actinobacteria.id.400	rs10188066	G	0.06602	0.01232	1.71e-07	18123
phylum	phylum.Actinobacteria.id.400	rs9287442	A	0.06621	0.01228	1.71e-07	18123
phylum	phylum.Actinobacteria.id.400	rs2278544	A	0.06608	0.01229	1.84e-07	18123
phylum	phylum.Actinobacteria.id.400	rs10928545	A	0.06608	0.01228	1.95e-07	18123
phylum	phylum.Actinobacteria.id.400	rs6760329	A	0.0657	0.01232	1.97e-07	18123
phylum	phylum.Actinobacteria.id.400	rs10928554	T	0.08953	0.01658	2.26e-07	17915
phylum	phylum.Actinobacteria.id.400	rs12616520	A	0.06546	0.01228	2.38e-07	18123
phylum	phylum.Actinobacteria.id.400	rs1879087	C	0.10168	0.02165	2.48e-07	11920
phylum	phylum.Actinobacteria.id.400	rs4954513	A	0.08622	0.01648	2.54e-07	18123
phylum	phylum.Actinobacteria.id.400	rs10187402	G	0.06118	0.01186	2.62e-07	18115
phylum	phylum.Actinobacteria.id.400	rs1030764	C	0.06524	0.01233	2.63e-07	18123
phylum	phylum.Actinobacteria.id.400	rs935613	T	0.06135	0.01186	2.68e-07	18123
phylum	phylum.Actinobacteria.id.400	rs4429415	C	0.05737	0.01109	2.74e-07	18123
phylum	phylum.Actinobacteria.id.400	rs16832275	G	0.08293	0.01589	2.96e-07	18123
phylum	phylum.Actinobacteria.id.400	rs2164332	C	0.08225	0.01588	3.4e-07	18123
phylum	phylum.Actinobacteria.id.400	rs3769002	C	0.08455	0.01649	3.83e-07	18123
phylum	phylum.Actinobacteria.id.400	rs4954556	A	0.11306	0.02355	3.83e-07	10790
phylum	phylum.Actinobacteria.id.400	rs56263017	C	0.08453	0.01649	3.83e-07	18123
phylum	phylum.Actinobacteria.id.400	rs10841473	G	-0.05977	0.01171	3.85e-07	18120
phylum	phylum.Actinobacteria.id.400	rs16832156	A	0.08237	0.01591	4.36e-07	18122
phylum	phylum.Actinobacteria.id.400	rs6752519	T	0.08421	0.01646	4.44e-07	18123
phylum	phylum.Actinobacteria.id.400	rs309126	C	0.07976	0.01547	4.5e-07	18123
phylum	phylum.Actinobacteria.id.400	rs2322725	C	0.08129	0.01589	4.53e-07	18123
phylum	phylum.Actinobacteria.id.400	rs16832200	C	0.08148	0.01589	4.56e-07	18123
phylum	phylum.Actinobacteria.id.400	rs3820794	C	0.06368	0.01231	5e-07	18123
phylum	phylum.Actinobacteria.id.400	rs4561607	T	0.05613	0.01115	5.65e-07	18122
phylum	phylum.Actinobacteria.id.400	rs10193348	G	0.07216	0.01494	5.73e-07	18123
phylum	phylum.Actinobacteria.id.400	rs1530559	G	0.05358	0.01086	5.91e-07	17915
phylum	phylum.Actinobacteria.id.400	rs6714750	G	0.06097	0.01198	5.97e-07	17915
phylum	phylum.Actinobacteria.id.400	rs1375132	G	0.05969	0.01184	6.01e-07	18120
phylum	phylum.Actinobacteria.id.400	rs309132	G	0.08357	0.01627	6.01e-07	18123
phylum	phylum.Actinobacteria.id.400	rs3213871	T	0.08315	0.01653	6.06e-07	18123
phylum	phylum.Actinobacteria.id.400	rs7608980	A	0.08407	0.0165	6.2e-07	18123
phylum	phylum.Actinobacteria.id.400	rs12478902	C	0.08142	0.0161	6.42e-07	18121
phylum	phylum.Actinobacteria.id.400	rs11679933	G	0.05717	0.01133	6.46e-07	18116
phylum	phylum.Actinobacteria.id.400	rs7568525	A	0.07133	0.01498	6.54e-07	18123
phylum	phylum.Actinobacteria.id.400	rs12328663	C	0.07169	0.01494	6.62e-07	18123
phylum	phylum.Actinobacteria.id.400	rs16832138	A	0.08372	0.0165	6.79e-07	18123
phylum	phylum.Actinobacteria.id.400	rs10208624	T	0.07118	0.01498	6.98e-07	18123
phylum	phylum.Actinobacteria.id.400	rs6747073	C	0.05929	0.01183	7.06e-07	18120
phylum	phylum.Actinobacteria.id.400	rs6430593	A	0.0809	0.01589	7.15e-07	18123
phylum	phylum.Actinobacteria.id.400	rs2874739	T	0.07165	0.01494	7.24e-07	18123
phylum	phylum.Actinobacteria.id.400	rs10928513	T	0.05241	0.01095	7.39e-07	18122
phylum	phylum.Actinobacteria.id.400	rs3754690	T	0.08538	0.01705	7.41e-07	18123
phylum	phylum.Actinobacteria.id.400	rs56067372	T	0.0834	0.0165	7.42e-07	18123
phylum	phylum.Actinobacteria.id.400	rs56903548	T	0.07153	0.01494	7.72e-07	18123
phylum	phylum.Actinobacteria.id.400	rs7422031	T	0.07151	0.01494	7.94e-07	18123
phylum	phylum.Actinobacteria.id.400	rs4450544	T	0.05509	0.01108	8.03e-07	18123
phylum	phylum.Actinobacteria.id.400	rs1979033	A	0.05113	0.01085	8.53e-07	18116
phylum	phylum.Actinobacteria.id.400	rs13389481	A	0.07234	0.0153	8.74e-07	18120
phylum	phylum.Actinobacteria.id.400	rs7581382	C	-0.0608	0.01346	8.82e-07	16995
phylum	phylum.Actinobacteria.id.400	rs11898045	C	0.07064	0.01495	8.91e-07	18123
phylum	phylum.Actinobacteria.id.400	rs61087958	T	0.07094	0.01496	9.06e-07	18123
phylum	phylum.Actinobacteria.id.400	rs4954220	A	0.07062	0.01498	9.41e-07	18123
phylum	phylum.Actinobacteria.id.400	rs7573600	C	0.07062	0.01495	9.5e-07	18123
phylum	phylum.Actinobacteria.id.400	rs6430561	T	0.0707	0.01498	9.51e-07	18123
phylum	phylum.Actinobacteria.id.400	rs4349285	G	0.05476	0.01109	9.83e-07	18123
phylum	phylum.Actinobacteria.id.400	rs58327215	C	0.07046	0.01498	9.96e-07	18123
phylum	phylum.Actinobacteria.id.400	rs58426504	G	0.0703	0.01495	1.01e-06	18123
phylum	phylum.Actinobacteria.id.400	rs12989104	T	0.05444	0.01113	1.11e-06	18116
phylum	phylum.Actinobacteria.id.400	rs12105842	C	0.05448	0.01111	1.17e-06	18123
phylum	phylum.Actinobacteria.id.400	rs2290518	A	0.07012	0.01495	1.19e-06	18123
phylum	phylum.Actinobacteria.id.400	rs74037001	G	-0.07965	0.01647	1.21e-06	17312
phylum	phylum.Actinobacteria.id.400	rs1842796	A	0.05411	0.01109	1.24e-06	18123
phylum	phylum.Actinobacteria.id.400	rs2016636	A	0.05806	0.01186	1.26e-06	18123
phylum	phylum.Actinobacteria.id.400	rs6741481	G	0.0698	0.01495	1.33e-06	18123
phylum	phylum.Actinobacteria.id.400	rs58697996	A	0.0696	0.01499	1.33e-06	18123
phylum	phylum.Actinobacteria.id.400	rs55634455	C	0.08294	0.01704	1.36e-06	18123
phylum	phylum.Actinobacteria.id.400	rs4530308	C	0.05397	0.01109	1.38e-06	18123
phylum	phylum.Actinobacteria.id.400	rs78141345	A	0.08295	0.01704	1.39e-06	18123
phylum	phylum.Actinobacteria.id.400	rs74266324	A	0.06483	0.01371	1.44e-06	17915
phylum	phylum.Actinobacteria.id.400	rs2164331	T	0.08079	0.01651	1.45e-06	18123
phylum	phylum.Actinobacteria.id.400	rs12465650	G	0.05373	0.01108	1.47e-06	18123
phylum	phylum.Actinobacteria.id.400	rs55888705	A	0.05299	0.01096	1.47e-06	18121
phylum	phylum.Actinobacteria.id.400	rs4954214	T	0.06976	0.015	1.5e-06	18123
phylum	phylum.Actinobacteria.id.400	rs10209482	C	0.06965	0.01516	1.5e-06	18123
phylum	phylum.Actinobacteria.id.400	rs998451	G	0.05007	0.011	1.53e-06	18122
phylum	phylum.Actinobacteria.id.400	rs16855656	G	0.07652	0.01557	1.55e-06	18123
phylum	phylum.Actinobacteria.id.400	rs62168941	T	0.0697	0.01499	1.57e-06	18123
phylum	phylum.Actinobacteria.id.400	rs3754692	C	0.05962	0.01207	1.58e-06	18123
phylum	phylum.Actinobacteria.id.400	rs62168942	C	0.06959	0.01499	1.62e-06	18123
phylum	phylum.Actinobacteria.id.400	rs3769011	T	0.08162	0.01711	1.64e-06	18123
phylum	phylum.Actinobacteria.id.400	rs62160866	G	0.10952	0.02417	1.64e-06	10790
phylum	phylum.Actinobacteria.id.400	rs13427494	A	0.06934	0.01517	1.66e-06	18123
phylum	phylum.Actinobacteria.id.400	rs10167901	T	0.06939	0.015	1.67e-06	18123
phylum	phylum.Actinobacteria.id.400	rs4953947	C	0.06929	0.015	1.68e-06	18123
phylum	phylum.Actinobacteria.id.400	rs1900741	T	0.0637	0.0129	1.69e-06	18123
phylum	phylum.Actinobacteria.id.400	rs4953948	G	0.06921	0.015	1.74e-06	18123
phylum	phylum.Actinobacteria.id.400	rs921859	G	0.0693	0.01499	1.74e-06	18123
phylum	phylum.Actinobacteria.id.400	rs10167809	T	0.06922	0.015	1.75e-06	18123
phylum	phylum.Actinobacteria.id.400	rs10167884	T	0.06922	0.015	1.75e-06	18123
phylum	phylum.Actinobacteria.id.400	rs13410870	A	0.06892	0.01495	1.78e-06	18123
phylum	phylum.Actinobacteria.id.400	rs2017831	T	0.06929	0.01499	1.78e-06	18123
phylum	phylum.Actinobacteria.id.400	rs6738563	T	0.04976	0.01085	1.81e-06	18117
phylum	phylum.Actinobacteria.id.400	rs4954216	A	0.06908	0.015	1.83e-06	18123
phylum	phylum.Actinobacteria.id.400	rs62448869	T	-0.05121	0.01078	1.83e-06	17915
phylum	phylum.Actinobacteria.id.400	rs7601696	A	0.06921	0.01499	1.87e-06	18123
phylum	phylum.Actinobacteria.id.400	rs4954445	A	0.0812	0.01711	1.88e-06	18123
phylum	phylum.Actinobacteria.id.400	rs7577258	A	0.06916	0.01499	1.89e-06	18123
phylum	phylum.Actinobacteria.id.400	rs4953946	G	0.06899	0.015	1.89e-06	18123
phylum	phylum.Actinobacteria.id.400	rs4954217	T	0.06915	0.01499	1.9e-06	18123
phylum	phylum.Actinobacteria.id.400	rs10460330	G	0.05346	0.0111	1.92e-06	18123
phylum	phylum.Actinobacteria.id.400	rs6729961	G	0.09167	0.01958	1.93e-06	15214
phylum	phylum.Actinobacteria.id.400	rs7565268	C	0.06903	0.01499	1.98e-06	18123
phylum	phylum.Actinobacteria.id.400	rs10182750	C	0.06891	0.015	1.99e-06	18123
phylum	phylum.Actinobacteria.id.400	rs4954215	A	0.06896	0.015	2e-06	18123
phylum	phylum.Actinobacteria.id.400	rs13409400	C	0.06894	0.01499	2e-06	18123
phylum	phylum.Actinobacteria.id.400	rs10186594	G	0.06893	0.01499	2.01e-06	18123
phylum	phylum.Actinobacteria.id.400	rs12465088	A	0.05341	0.01115	2.14e-06	18122
phylum	phylum.Actinobacteria.id.400	rs7603805	G	0.06858	0.01494	2.14e-06	18123
phylum	phylum.Actinobacteria.id.400	rs1942055	C	0.04996	0.01099	2.15e-06	18116
phylum	phylum.Actinobacteria.id.400	rs7565149	A	0.06876	0.01499	2.15e-06	18123
phylum	phylum.Actinobacteria.id.400	rs62448871	C	-0.05052	0.01072	2.15e-06	18113
phylum	phylum.Actinobacteria.id.400	rs7601683	T	0.06876	0.01499	2.17e-06	18123
phylum	phylum.Actinobacteria.id.400	rs4954221	A	0.06803	0.01498	2.18e-06	18123
phylum	phylum.Actinobacteria.id.400	rs10496736	G	0.09043	0.01958	2.25e-06	15214
phylum	phylum.Actinobacteria.id.400	rs61470941	C	0.08013	0.01709	2.26e-06	18123
phylum	phylum.Actinobacteria.id.400	rs12233092	A	0.0767	0.01598	2.27e-06	18118
phylum	phylum.Actinobacteria.id.400	rs1482581	C	0.05276	0.01109	2.27e-06	18123
phylum	phylum.Actinobacteria.id.400	rs56174523	C	0.06851	0.015	2.27e-06	18123
phylum	phylum.Actinobacteria.id.400	rs7419356	A	0.05299	0.0111	2.32e-06	18123
phylum	phylum.Actinobacteria.id.400	rs13402112	C	0.06843	0.015	2.32e-06	18123
phylum	phylum.Actinobacteria.id.400	rs11888951	C	0.06836	0.015	2.33e-06	18123
phylum	phylum.Actinobacteria.id.400	rs6760553	G	0.0683	0.015	2.4e-06	18123
phylum	phylum.Actinobacteria.id.400	rs4480940	C	0.05265	0.01108	2.41e-06	18123
phylum	phylum.Actinobacteria.id.400	rs62168934	G	0.06839	0.015	2.42e-06	18123
phylum	phylum.Actinobacteria.id.400	rs13413872	T	0.06827	0.015	2.44e-06	18123
phylum	phylum.Actinobacteria.id.400	rs584226	C	0.07733	0.01614	2.48e-06	18123
phylum	phylum.Actinobacteria.id.400	rs62448887	C	-0.0504	0.01076	2.48e-06	18117
phylum	phylum.Actinobacteria.id.400	rs8047955	A	0.05207	0.01108	2.5e-06	18113
phylum	phylum.Actinobacteria.id.400	rs58080116	G	0.08036	0.0171	2.54e-06	18123
phylum	phylum.Actinobacteria.id.400	rs6430601	T	0.06974	0.01526	2.54e-06	18119
phylum	phylum.Actinobacteria.id.400	rs3739022	A	0.07974	0.0171	2.55e-06	18123
phylum	phylum.Actinobacteria.id.400	rs6742013	C	0.0679	0.01517	2.56e-06	18123
phylum	phylum.Actinobacteria.id.400	rs56211644	C	0.0805	0.01703	2.58e-06	18123
phylum	phylum.Actinobacteria.id.400	rs16831498	C	0.06813	0.0152	2.68e-06	18123
phylum	phylum.Actinobacteria.id.400	rs60376570	A	0.08008	0.01711	2.71e-06	18123
phylum	phylum.Actinobacteria.id.400	rs12992815	G	0.07935	0.01697	2.73e-06	18123
phylum	phylum.Actinobacteria.id.400	rs60350840	G	0.06797	0.015	2.75e-06	18123
phylum	phylum.Actinobacteria.id.400	rs2322812	G	0.07999	0.0171	2.75e-06	18123
phylum	phylum.Actinobacteria.id.400	rs10174944	T	0.06791	0.015	2.77e-06	18122
phylum	phylum.Actinobacteria.id.400	rs60433564	C	0.08966	0.01958	2.8e-06	15214
phylum	phylum.Actinobacteria.id.400	rs13035345	C	0.05243	0.0111	2.85e-06	18123
phylum	phylum.Actinobacteria.id.400	rs57543738	C	0.07977	0.01713	2.85e-06	18123
phylum	phylum.Actinobacteria.id.400	rs13008147	G	-0.05448	0.01224	2.99e-06	16995
phylum	phylum.Actinobacteria.id.400	rs6749119	G	0.06711	0.01494	3.01e-06	18123
phylum	phylum.Actinobacteria.id.400	rs2874874	C	0.07961	0.0171	3.06e-06	18123
phylum	phylum.Actinobacteria.id.400	rs62448870	G	-0.04995	0.01078	3.13e-06	17915
phylum	phylum.Actinobacteria.id.400	rs17293519	G	0.06694	0.01494	3.17e-06	18123
phylum	phylum.Actinobacteria.id.400	rs62287787	T	0.05121	0.01096	3.25e-06	18121
phylum	phylum.Actinobacteria.id.400	rs11897204	C	0.06697	0.01495	3.3e-06	18123
phylum	phylum.Actinobacteria.id.400	rs55912948	G	0.05092	0.01091	3.4e-06	18122
phylum	phylum.Actinobacteria.id.400	rs4954633	T	0.08718	0.01944	3.46e-06	15214
phylum	phylum.Actinobacteria.id.400	rs34284163	A	-0.06265	0.01363	3.7e-06	18120
phylum	phylum.Actinobacteria.id.400	rs11884903	C	0.06691	0.01514	3.71e-06	18123
phylum	phylum.Actinobacteria.id.400	rs6706466	G	0.0664	0.01495	3.76e-06	18123
phylum	phylum.Actinobacteria.id.400	rs2305248	G	0.06631	0.01495	3.79e-06	18123
phylum	phylum.Actinobacteria.id.400	rs2874834	G	0.05768	0.01211	3.92e-06	18123
phylum	phylum.Actinobacteria.id.400	rs6739713	G	0.0571	0.01208	4.06e-06	18123
phylum	phylum.Actinobacteria.id.400	rs9833771	T	0.04873	0.01062	4.24e-06	18123
phylum	phylum.Actinobacteria.id.400	rs60475440	C	0.05024	0.01091	4.55e-06	18122
phylum	phylum.Actinobacteria.id.400	rs80274970	T	0.08572	0.01857	4.58e-06	17625
phylum	phylum.Actinobacteria.id.400	rs6709763	A	0.06634	0.015	4.58e-06	18123
phylum	phylum.Actinobacteria.id.400	rs55657163	A	0.05044	0.01098	4.61e-06	18121
phylum	phylum.Actinobacteria.id.400	rs57074605	C	0.05021	0.01091	4.62e-06	18122
phylum	phylum.Actinobacteria.id.400	rs7594509	T	0.06542	0.01498	4.69e-06	18123
phylum	phylum.Actinobacteria.id.400	rs72972104	A	0.08589	0.01945	4.7e-06	15214
phylum	phylum.Actinobacteria.id.400	rs1397793	G	-0.05146	0.01112	4.77e-06	17915
phylum	phylum.Actinobacteria.id.400	rs6721838	G	0.06561	0.01502	4.79e-06	18123
phylum	phylum.Actinobacteria.id.400	rs57829242	G	0.06636	0.01514	4.88e-06	18123
phylum	phylum.Actinobacteria.id.400	rs11897217	T	0.06516	0.01498	4.93e-06	18123
phylum	phylum.Actinobacteria.id.400	rs7605229	T	0.06627	0.01517	4.93e-06	18123
phylum	phylum.Actinobacteria.id.400	rs67856226	G	0.05006	0.01091	4.99e-06	18122
phylum	phylum.Actinobacteria.id.400	rs13006808	C	0.05158	0.01142	5.04e-06	18117
phylum	phylum.Actinobacteria.id.400	rs1551497	C	0.066	0.015	5.1e-06	18122
phylum	phylum.Actinobacteria.id.400	rs58764609	T	0.04989	0.01091	5.31e-06	18122
phylum	phylum.Actinobacteria.id.400	rs6496870	T	0.05044	0.01134	5.49e-06	18123
phylum	phylum.Actinobacteria.id.400	rs857444	C	0.04971	0.01095	5.52e-06	18121
phylum	phylum.Actinobacteria.id.400	rs6705610	G	0.06472	0.01495	5.59e-06	18123
phylum	phylum.Actinobacteria.id.400	rs11890844	G	0.06565	0.01502	5.63e-06	18122
phylum	phylum.Actinobacteria.id.400	rs13402101	A	0.06565	0.01502	5.67e-06	18122
phylum	phylum.Actinobacteria.id.400	rs13399376	G	0.06565	0.01502	5.67e-06	18122
phylum	phylum.Actinobacteria.id.400	rs12528285	C	0.08058	0.01801	5.83e-06	18123
phylum	phylum.Actinobacteria.id.400	rs56369660	G	0.06529	0.01495	5.92e-06	18123
phylum	phylum.Actinobacteria.id.400	rs4954226	C	0.06569	0.01514	5.95e-06	18123
phylum	phylum.Actinobacteria.id.400	rs6704561	T	0.05352	0.0117	5.98e-06	17915
phylum	phylum.Actinobacteria.id.400	rs35215526	A	0.08148	0.01776	6.02e-06	18117
phylum	phylum.Actinobacteria.id.400	rs72970286	G	0.08647	0.01928	6.03e-06	15212
phylum	phylum.Actinobacteria.id.400	rs4954242	G	0.06658	0.01525	6.09e-06	18123
phylum	phylum.Actinobacteria.id.400	rs62170081	G	0.08632	0.01958	6.51e-06	15214
phylum	phylum.Actinobacteria.id.400	rs6737635	T	0.06522	0.015	6.66e-06	18123
phylum	phylum.Actinobacteria.id.400	rs2322445	A	0.06437	0.01497	6.69e-06	18123
phylum	phylum.Actinobacteria.id.400	rs62287783	A	0.04932	0.01091	6.86e-06	18122
phylum	phylum.Actinobacteria.id.400	rs16831264	C	0.0649	0.01496	6.96e-06	18122
phylum	phylum.Actinobacteria.id.400	rs4954570	C	0.05392	0.01218	7.04e-06	18119
phylum	phylum.Actinobacteria.id.400	rs1441337	T	0.0506	0.01156	7.53e-06	18122
phylum	phylum.Actinobacteria.id.400	rs62287786	G	0.04908	0.01091	7.55e-06	18122
phylum	phylum.Actinobacteria.id.400	rs10513350	C	0.09132	0.01971	7.71e-06	16796
phylum	phylum.Actinobacteria.id.400	rs7673556	C	0.04911	0.01092	7.71e-06	18120
phylum	phylum.Actinobacteria.id.400	rs13408096	T	0.06454	0.01497	7.87e-06	18122
phylum	phylum.Actinobacteria.id.400	rs10871420	G	0.04928	0.01103	8.01e-06	18123
phylum	phylum.Actinobacteria.id.400	rs4954213	T	0.06455	0.01497	8.11e-06	18122
phylum	phylum.Actinobacteria.id.400	rs6745996	G	0.06768	0.01579	8.16e-06	18123
phylum	phylum.Actinobacteria.id.400	rs62287778	C	0.04894	0.01092	8.16e-06	18119
phylum	phylum.Actinobacteria.id.400	rs6727889	T	0.06497	0.01518	8.27e-06	18123
phylum	phylum.Actinobacteria.id.400	rs62168847	C	0.07958	0.01767	8.37e-06	18117
phylum	phylum.Actinobacteria.id.400	rs28539813	T	0.04883	0.01092	8.44e-06	18121
phylum	phylum.Actinobacteria.id.400	rs28385412	T	0.04871	0.01091	8.68e-06	18123
phylum	phylum.Actinobacteria.id.400	rs10932451	G	0.04944	0.01105	8.72e-06	18123
phylum	phylum.Actinobacteria.id.400	rs80124826	T	-0.12419	0.02786	8.75e-06	11999
phylum	phylum.Actinobacteria.id.400	rs872151	T	0.07421	0.01684	8.77e-06	18123
phylum	phylum.Actinobacteria.id.400	rs62287785	A	0.0487	0.01091	8.87e-06	18122
phylum	phylum.Actinobacteria.id.400	rs13192624	T	-0.05214	0.01173	9.1e-06	18118
phylum	phylum.Actinobacteria.id.400	rs4312299	C	0.04878	0.01104	9.37e-06	18115
phylum	phylum.Actinobacteria.id.400	rs75211493	G	0.0838	0.01842	9.38e-06	16738
phylum	phylum.Actinobacteria.id.400	rs4954555	C	0.09074	0.02123	9.64e-06	12795
phylum	phylum.Actinobacteria.id.400	rs76355910	T	0.05797	0.01314	9.66e-06	18121
phylum	phylum.Actinobacteria.id.400	rs60274701	A	0.07511	0.01692	9.71e-06	18122
phylum	phylum.Actinobacteria.id.400	rs11936212	C	0.04845	0.01091	9.73e-06	18123
phylum	phylum.Actinobacteria.id.400	rs6743026	T	0.05883	0.01342	9.79e-06	18008
phylum	phylum.Actinobacteria.id.400	rs638382	T	-0.04831	0.01108	9.85e-06	17313
phylum	phylum.Actinobacteria.id.400	rs10200912	A	0.04916	0.01105	9.87e-06	18113
phylum	phylum.Actinobacteria.id.400	rs73659022	T	0.08999	0.01968	9.9e-06	16796
phylum	phylum.Bacteroidetes.id.905	rs73846128	A	-0.06672	0.01331	3.92e-07	18468
phylum	phylum.Bacteroidetes.id.905	rs7631304	G	-0.06625	0.01326	4.01e-07	18468
phylum	phylum.Bacteroidetes.id.905	rs73512608	G	-0.12039	0.02356	4.31e-07	11483
phylum	phylum.Bacteroidetes.id.905	rs55773148	G	-0.11995	0.02356	4.81e-07	11483
phylum	phylum.Bacteroidetes.id.905	rs11929346	C	-0.06549	0.01325	5.51e-07	18468
phylum	phylum.Bacteroidetes.id.905	rs55993203	A	-0.11922	0.02356	5.73e-07	11483
phylum	phylum.Bacteroidetes.id.905	rs35800684	A	-0.06519	0.01325	6.11e-07	18468
phylum	phylum.Bacteroidetes.id.905	rs60610351	A	-0.11908	0.02356	6.23e-07	11483
phylum	phylum.Bacteroidetes.id.905	rs7611599	T	-0.06501	0.01326	6.48e-07	18468
phylum	phylum.Bacteroidetes.id.905	rs56358950	C	-0.11893	0.02356	6.88e-07	11483
phylum	phylum.Bacteroidetes.id.905	rs58269684	T	-0.11861	0.02356	7.17e-07	11483
phylum	phylum.Bacteroidetes.id.905	rs74090639	A	-0.11879	0.02356	7.2e-07	11483
phylum	phylum.Bacteroidetes.id.905	rs74937713	T	-0.06462	0.01319	7.51e-07	18460
phylum	phylum.Bacteroidetes.id.905	rs112343530	C	-0.11694	0.02357	8.14e-07	11483
phylum	phylum.Bacteroidetes.id.905	rs7629132	T	-0.06438	0.01319	8.22e-07	18459
phylum	phylum.Bacteroidetes.id.905	rs58298316	G	-0.11777	0.02356	8.6e-07	11483
phylum	phylum.Bacteroidetes.id.905	rs2210451	G	-0.11723	0.02357	8.65e-07	11483
phylum	phylum.Bacteroidetes.id.905	rs74090627	T	-0.11716	0.02357	8.77e-07	11483
phylum	phylum.Bacteroidetes.id.905	rs7337863	A	-0.11631	0.02375	8.78e-07	11483
phylum	phylum.Bacteroidetes.id.905	rs2150960	C	-0.11706	0.02357	8.81e-07	11483
phylum	phylum.Bacteroidetes.id.905	rs2210454	T	-0.1173	0.02357	8.96e-07	11483
phylum	phylum.Bacteroidetes.id.905	rs112675712	C	-0.11623	0.02357	8.96e-07	11483
phylum	phylum.Bacteroidetes.id.905	rs60614038	A	-0.11734	0.02356	9.57e-07	11483
phylum	phylum.Bacteroidetes.id.905	rs17085771	T	-0.11723	0.02354	9.6e-07	11483
phylum	phylum.Bacteroidetes.id.905	rs73846120	G	-0.06435	0.01331	9.72e-07	18468
phylum	phylum.Bacteroidetes.id.905	rs11920519	G	-0.06392	0.01317	9.75e-07	18465
phylum	phylum.Bacteroidetes.id.905	rs56949730	G	-0.11663	0.02357	9.81e-07	11483
phylum	phylum.Bacteroidetes.id.905	rs71322866	C	-0.06434	0.0133	9.86e-07	18468
phylum	phylum.Bacteroidetes.id.905	rs12486528	A	-0.06467	0.01339	9.92e-07	18468
phylum	phylum.Bacteroidetes.id.905	rs80015632	G	-0.11653	0.02357	1.01e-06	11483
phylum	phylum.Bacteroidetes.id.905	rs9788409	C	-0.11699	0.02354	1.01e-06	11483
phylum	phylum.Bacteroidetes.id.905	rs2210452	A	-0.11629	0.02357	1.02e-06	11483
phylum	phylum.Bacteroidetes.id.905	rs36076607	C	-0.06342	0.01314	1.02e-06	18468
phylum	phylum.Bacteroidetes.id.905	rs11916046	A	-0.06384	0.0132	1.04e-06	18468
phylum	phylum.Bacteroidetes.id.905	rs1996069	C	-0.06416	0.01329	1.07e-06	18468
phylum	phylum.Bacteroidetes.id.905	rs17085818	C	-0.11648	0.02353	1.11e-06	11483
phylum	phylum.Bacteroidetes.id.905	rs111845179	T	0.10196	0.02133	1.18e-06	16527
phylum	phylum.Bacteroidetes.id.905	rs73975615	G	-0.20716	0.04426	1.2e-06	3350
phylum	phylum.Bacteroidetes.id.905	rs34519192	G	-0.06334	0.01318	1.21e-06	18457
phylum	phylum.Bacteroidetes.id.905	rs1040016	T	-0.06331	0.01319	1.26e-06	18468
phylum	phylum.Bacteroidetes.id.905	rs12938514	A	-0.20109	0.0416	1.27e-06	3350
phylum	phylum.Bacteroidetes.id.905	rs2346325	G	-0.06325	0.01319	1.29e-06	18468
phylum	phylum.Bacteroidetes.id.905	rs6794198	T	-0.06318	0.01323	1.29e-06	18457
phylum	phylum.Bacteroidetes.id.905	rs35532963	G	-0.0632	0.01318	1.3e-06	18457
phylum	phylum.Bacteroidetes.id.905	rs907713	C	-0.06352	0.0133	1.31e-06	18468
phylum	phylum.Bacteroidetes.id.905	rs17085798	A	-0.11542	0.02354	1.33e-06	11483
phylum	phylum.Bacteroidetes.id.905	rs2346324	G	-0.06315	0.01319	1.35e-06	18468
phylum	phylum.Bacteroidetes.id.905	rs11916939	A	-0.06311	0.01321	1.38e-06	18468
phylum	phylum.Bacteroidetes.id.905	rs71322864	A	-0.06294	0.01323	1.43e-06	18457
phylum	phylum.Bacteroidetes.id.905	rs12496485	A	-0.06341	0.01332	1.43e-06	18468
phylum	phylum.Bacteroidetes.id.905	rs3946805	G	-0.06293	0.01319	1.44e-06	18468
phylum	phylum.Bacteroidetes.id.905	rs34922683	T	-0.06304	0.01321	1.46e-06	18468
phylum	phylum.Bacteroidetes.id.905	rs13100590	C	-0.06278	0.01319	1.55e-06	18468
phylum	phylum.Bacteroidetes.id.905	rs34046877	C	-0.06257	0.01321	1.58e-06	18457
phylum	phylum.Bacteroidetes.id.905	rs17026821	C	-0.06269	0.01319	1.6e-06	18468
phylum	phylum.Bacteroidetes.id.905	rs35176045	T	-0.06248	0.01326	1.67e-06	18468
phylum	phylum.Bacteroidetes.id.905	rs7338117	G	-0.11394	0.02374	1.68e-06	11483
phylum	phylum.Bacteroidetes.id.905	rs11871360	G	-0.20378	0.04418	1.7e-06	3350
phylum	phylum.Bacteroidetes.id.905	rs13060907	A	-0.06258	0.01324	1.71e-06	18466
phylum	phylum.Bacteroidetes.id.905	rs17085738	G	-0.11394	0.02373	1.71e-06	11483
phylum	phylum.Bacteroidetes.id.905	rs17085746	G	-0.11394	0.02373	1.71e-06	11483
phylum	phylum.Bacteroidetes.id.905	rs2225529	T	-0.11381	0.02375	1.73e-06	11475
phylum	phylum.Bacteroidetes.id.905	rs4474577	A	-0.11648	0.02427	1.82e-06	11002
phylum	phylum.Bacteroidetes.id.905	rs2032750	T	-0.05072	0.01064	1.86e-06	17987
phylum	phylum.Bacteroidetes.id.905	rs6777119	C	-0.06222	0.01319	1.87e-06	18468
phylum	phylum.Bacteroidetes.id.905	rs17026797	T	-0.06217	0.01321	2.05e-06	18466
phylum	phylum.Bacteroidetes.id.905	rs73510191	C	-0.11341	0.02357	2.1e-06	11480
phylum	phylum.Bacteroidetes.id.905	rs6791217	T	-0.06196	0.01325	2.18e-06	18466
phylum	phylum.Bacteroidetes.id.905	rs13097740	A	-0.06142	0.01321	2.23e-06	18466
phylum	phylum.Bacteroidetes.id.905	rs73510178	A	-0.11249	0.02375	2.23e-06	11483
phylum	phylum.Bacteroidetes.id.905	rs35665203	C	-0.06214	0.01332	2.27e-06	18468
phylum	phylum.Bacteroidetes.id.905	rs60660711	A	-0.11258	0.0237	2.3e-06	11481
phylum	phylum.Bacteroidetes.id.905	rs60722059	G	-0.11238	0.02375	2.32e-06	11483
phylum	phylum.Bacteroidetes.id.905	rs61070599	T	-0.11263	0.02373	2.43e-06	11483
phylum	phylum.Bacteroidetes.id.905	rs56335733	T	-0.11287	0.02373	2.48e-06	11483
phylum	phylum.Bacteroidetes.id.905	rs1996068	G	-0.06157	0.01319	2.5e-06	18466
phylum	phylum.Bacteroidetes.id.905	rs60475411	C	-0.06131	0.01316	2.51e-06	18457
phylum	phylum.Bacteroidetes.id.905	rs74090631	G	-0.11197	0.02375	2.59e-06	11483
phylum	phylum.Bacteroidetes.id.905	rs73510184	T	-0.11197	0.02375	2.59e-06	11483
phylum	phylum.Bacteroidetes.id.905	rs7546249	T	-0.05536	0.0118	2.6e-06	18467
phylum	phylum.Bacteroidetes.id.905	rs73512626	A	-0.11218	0.02371	2.6e-06	11483
phylum	phylum.Bacteroidetes.id.905	rs60869989	A	-0.11195	0.02373	2.69e-06	11483
phylum	phylum.Bacteroidetes.id.905	rs71322865	T	-0.06047	0.01314	2.75e-06	18468
phylum	phylum.Bacteroidetes.id.905	rs7337151	C	-0.11171	0.02375	2.77e-06	11483
phylum	phylum.Bacteroidetes.id.905	rs74090626	G	-0.11161	0.02374	2.81e-06	11483
phylum	phylum.Bacteroidetes.id.905	rs60814075	T	-0.11152	0.02374	2.81e-06	11483
phylum	phylum.Bacteroidetes.id.905	rs34986288	A	-0.06178	0.01349	2.9e-06	18463
phylum	phylum.Bacteroidetes.id.905	rs61289215	T	-0.11189	0.02373	2.93e-06	11483
phylum	phylum.Bacteroidetes.id.905	rs7320487	C	-0.11085	0.02374	3e-06	11483
phylum	phylum.Bacteroidetes.id.905	rs7319197	G	-0.11083	0.02373	3e-06	11483
phylum	phylum.Bacteroidetes.id.905	rs73846124	A	-0.06084	0.01326	3.1e-06	18468
phylum	phylum.Bacteroidetes.id.905	rs7491419	G	-0.11126	0.02375	3.12e-06	11483
phylum	phylum.Bacteroidetes.id.905	rs60954548	G	-0.1113	0.02371	3.24e-06	11483
phylum	phylum.Bacteroidetes.id.905	rs75808613	A	-0.11069	0.02375	3.42e-06	11483
phylum	phylum.Bacteroidetes.id.905	rs78745799	T	-0.11069	0.02375	3.42e-06	11483
phylum	phylum.Bacteroidetes.id.905	rs1014718	A	-0.05506	0.01187	3.45e-06	18468
phylum	phylum.Bacteroidetes.id.905	rs17085756	A	-0.11079	0.02371	3.56e-06	11483
phylum	phylum.Bacteroidetes.id.905	rs1888900	C	-0.11079	0.02357	3.64e-06	11483
phylum	phylum.Bacteroidetes.id.905	rs17085776	G	-0.11078	0.02371	3.65e-06	11483
phylum	phylum.Bacteroidetes.id.905	rs2183908	C	-0.10981	0.02374	3.69e-06	11483
phylum	phylum.Bacteroidetes.id.905	rs1555070	T	-0.05472	0.01184	3.76e-06	18463
phylum	phylum.Bacteroidetes.id.905	rs74090642	G	-0.11069	0.02373	3.78e-06	11483
phylum	phylum.Bacteroidetes.id.905	rs17085809	G	-0.11018	0.0237	3.79e-06	11483
phylum	phylum.Bacteroidetes.id.905	rs17085765	C	-0.1105	0.02371	3.87e-06	11483
phylum	phylum.Bacteroidetes.id.905	rs17085785	T	-0.11022	0.02371	3.94e-06	11483
phylum	phylum.Bacteroidetes.id.905	rs13291169	C	0.06833	0.01481	3.97e-06	17647
phylum	phylum.Bacteroidetes.id.905	rs1022523	G	-0.05433	0.01181	4.12e-06	18467
phylum	phylum.Bacteroidetes.id.905	rs2138406	T	0.05965	0.01312	4.14e-06	18467
phylum	phylum.Bacteroidetes.id.905	rs17085791	C	-0.1094	0.0237	4.44e-06	11483
phylum	phylum.Bacteroidetes.id.905	rs13291434	T	0.06877	0.01491	4.6e-06	17534
phylum	phylum.Bacteroidetes.id.905	rs2875575	C	-0.10963	0.02359	4.61e-06	11483
phylum	phylum.Bacteroidetes.id.905	rs73510192	C	-0.10998	0.02406	4.65e-06	11002
phylum	phylum.Bacteroidetes.id.905	rs59082732	G	-0.10971	0.02371	4.72e-06	11483
phylum	phylum.Bacteroidetes.id.905	rs12486971	C	-0.06107	0.01358	4.82e-06	18461
phylum	phylum.Bacteroidetes.id.905	rs1325597	T	-0.05404	0.01185	4.83e-06	18468
phylum	phylum.Bacteroidetes.id.905	rs1888899	T	-0.10966	0.02358	4.86e-06	11483
phylum	phylum.Bacteroidetes.id.905	rs7857688	A	0.06355	0.014	5.04e-06	17657
phylum	phylum.Bacteroidetes.id.905	rs7157380	C	0.09559	0.02123	5.31e-06	17431
phylum	phylum.Bacteroidetes.id.905	rs17343978	A	-0.05599	0.01198	5.71e-06	18468
phylum	phylum.Bacteroidetes.id.905	rs73510188	A	-0.10864	0.02406	5.85e-06	11002
phylum	phylum.Bacteroidetes.id.905	rs73510190	C	-0.10864	0.02406	5.85e-06	11002
phylum	phylum.Bacteroidetes.id.905	rs929878	C	-0.05381	0.01211	6.53e-06	18468
phylum	phylum.Bacteroidetes.id.905	rs73975618	G	-0.18926	0.0428	6.77e-06	3350
phylum	phylum.Bacteroidetes.id.905	rs72706335	T	-0.22319	0.04934	7.13e-06	3820
phylum	phylum.Bacteroidetes.id.905	rs7999780	G	0.05473	0.01236	7.68e-06	18458
phylum	phylum.Bacteroidetes.id.905	rs10451505	A	-0.05287	0.01221	7.87e-06	17987
phylum	phylum.Bacteroidetes.id.905	rs79037	A	-0.05511	0.01198	7.95e-06	18468
phylum	phylum.Bacteroidetes.id.905	rs9648077	T	-0.04788	0.0107	8.1e-06	18464
phylum	phylum.Bacteroidetes.id.905	rs6586324	T	0.04737	0.01051	8.17e-06	18465
phylum	phylum.Bacteroidetes.id.905	rs62531359	T	0.06561	0.01493	8.26e-06	18454
phylum	phylum.Bacteroidetes.id.905	rs34380401	C	-0.05941	0.01358	8.74e-06	18461
phylum	phylum.Bacteroidetes.id.905	rs62575403	C	0.13602	0.03084	8.9e-06	9802
phylum	phylum.Bacteroidetes.id.905	rs2418267	A	0.05936	0.0135	1e-05	17657
phylum	phylum.Cyanobacteria.id.1500	rs2005426	A	-0.14086	0.0268	1.48e-07	6997
phylum	phylum.Cyanobacteria.id.1500	rs789068	G	-0.11119	0.0212	1.48e-07	7189
phylum	phylum.Cyanobacteria.id.1500	rs789069	A	-0.1108	0.02124	1.73e-07	7189
phylum	phylum.Cyanobacteria.id.1500	rs9864379	T	-0.13907	0.02671	1.8e-07	7001
phylum	phylum.Cyanobacteria.id.1500	rs789067	T	-0.11048	0.02121	1.82e-07	7187
phylum	phylum.Cyanobacteria.id.1500	rs9830438	C	-0.13839	0.02671	2.05e-07	7001
phylum	phylum.Cyanobacteria.id.1500	rs900188	G	-0.13801	0.02671	2.51e-07	7000
phylum	phylum.Cyanobacteria.id.1500	rs789063	G	-0.1041	0.02066	6.61e-07	7197
phylum	phylum.Cyanobacteria.id.1500	rs67057512	A	-0.10711	0.0213	7.49e-07	7194
phylum	phylum.Cyanobacteria.id.1500	rs66464540	A	-0.10358	0.02086	1.06e-06	7189
phylum	phylum.Cyanobacteria.id.1500	rs789073	A	-0.1018	0.02069	1.09e-06	7196
phylum	phylum.Cyanobacteria.id.1500	rs9864035	A	-0.12956	0.0267	1.11e-06	6999
phylum	phylum.Cyanobacteria.id.1500	rs76531781	T	-0.23499	0.04877	1.62e-06	3737
phylum	phylum.Cyanobacteria.id.1500	rs789061	A	-0.1006	0.02067	1.77e-06	7196
phylum	phylum.Cyanobacteria.id.1500	rs9883109	C	-0.1257	0.02663	2.12e-06	7001
phylum	phylum.Cyanobacteria.id.1500	rs12493406	T	-0.12703	0.02668	2.87e-06	7001
phylum	phylum.Cyanobacteria.id.1500	rs13062781	A	-0.12015	0.02594	2.99e-06	6998
phylum	phylum.Cyanobacteria.id.1500	rs6773199	A	-0.12292	0.02617	3.04e-06	6999
phylum	phylum.Cyanobacteria.id.1500	rs12486770	A	-0.12627	0.02668	3.28e-06	7001
phylum	phylum.Cyanobacteria.id.1500	rs62231951	T	-0.12608	0.02668	3.37e-06	7001
phylum	phylum.Cyanobacteria.id.1500	rs6442436	T	-0.12276	0.0266	3.52e-06	7000
phylum	phylum.Cyanobacteria.id.1500	rs6780959	G	-0.1225	0.0266	3.61e-06	7000
phylum	phylum.Cyanobacteria.id.1500	rs9748924	T	-0.10007	0.02127	3.68e-06	7195
phylum	phylum.Cyanobacteria.id.1500	rs1010755	T	-0.12233	0.02658	3.8e-06	7001
phylum	phylum.Cyanobacteria.id.1500	rs13072505	G	-0.12219	0.02659	3.85e-06	7001
phylum	phylum.Cyanobacteria.id.1500	rs145461062	T	-0.09985	0.02127	3.89e-06	7195
phylum	phylum.Cyanobacteria.id.1500	rs9863760	T	-0.12011	0.02597	3.9e-06	7000
phylum	phylum.Cyanobacteria.id.1500	rs7148504	G	0.08149	0.01757	3.97e-06	7197
phylum	phylum.Cyanobacteria.id.1500	rs17039205	G	-0.12166	0.0266	4.03e-06	7001
phylum	phylum.Cyanobacteria.id.1500	rs17039208	C	-0.12125	0.02659	4.28e-06	7001
phylum	phylum.Cyanobacteria.id.1500	rs13095126	C	-0.12151	0.0266	4.45e-06	7001
phylum	phylum.Cyanobacteria.id.1500	rs13072444	A	-0.12142	0.0266	4.51e-06	7001
phylum	phylum.Cyanobacteria.id.1500	rs584122	C	-0.14996	0.03244	4.54e-06	7001
phylum	phylum.Cyanobacteria.id.1500	rs10510427	A	-0.1228	0.02638	4.79e-06	7001
phylum	phylum.Cyanobacteria.id.1500	rs13072729	C	-0.1217	0.02662	4.82e-06	6999
phylum	phylum.Cyanobacteria.id.1500	rs13098772	A	-0.12278	0.02664	4.87e-06	6999
phylum	phylum.Cyanobacteria.id.1500	rs2314810	C	-0.21473	0.04601	4.95e-06	4013
phylum	phylum.Cyanobacteria.id.1500	rs13072359	C	-0.12083	0.0266	5.06e-06	7001
phylum	phylum.Cyanobacteria.id.1500	rs13088024	A	-0.12046	0.0266	5.27e-06	7001
phylum	phylum.Cyanobacteria.id.1500	rs77174685	C	-0.24875	0.05389	5.36e-06	3157
phylum	phylum.Cyanobacteria.id.1500	rs12714903	T	-0.12024	0.0266	5.43e-06	7001
phylum	phylum.Cyanobacteria.id.1500	rs13060131	T	-0.12025	0.0266	5.43e-06	7001
phylum	phylum.Cyanobacteria.id.1500	rs12714902	A	-0.12026	0.0266	5.44e-06	7001
phylum	phylum.Cyanobacteria.id.1500	rs12714900	T	-0.12014	0.0266	5.51e-06	7001
phylum	phylum.Cyanobacteria.id.1500	rs615396	G	-0.14776	0.03244	5.64e-06	7001
phylum	phylum.Cyanobacteria.id.1500	rs1567601	A	-0.09874	0.02155	5.82e-06	6761
phylum	phylum.Cyanobacteria.id.1500	rs13072044	T	-0.12232	0.02727	6.13e-06	6565
phylum	phylum.Cyanobacteria.id.1500	rs12491989	G	-0.12017	0.02665	6.14e-06	7001
phylum	phylum.Cyanobacteria.id.1500	rs2553290	A	0.0934	0.02015	6.25e-06	7192
phylum	phylum.Cyanobacteria.id.1500	rs4407129	T	-0.09492	0.02069	6.3e-06	7197
phylum	phylum.Cyanobacteria.id.1500	rs4494631	G	-0.09473	0.02068	6.33e-06	7196
phylum	phylum.Cyanobacteria.id.1500	rs545090	C	-0.14684	0.03244	6.58e-06	7001
phylum	phylum.Cyanobacteria.id.1500	rs616178	A	-0.14642	0.03244	6.83e-06	7001
phylum	phylum.Cyanobacteria.id.1500	rs33957528	T	-0.07751	0.01743	7.93e-06	6761
phylum	phylum.Cyanobacteria.id.1500	rs7644367	A	-0.1178	0.02659	8.01e-06	7001
phylum	phylum.Cyanobacteria.id.1500	rs789050	A	-0.09628	0.02123	8.46e-06	7192
phylum	phylum.Cyanobacteria.id.1500	rs9832125	T	-0.11231	0.0258	9.04e-06	7000
phylum	phylum.Cyanobacteria.id.1500	rs2608306	G	0.09171	0.02015	9.18e-06	7197
phylum	phylum.Cyanobacteria.id.1500	rs2608309	A	0.0915	0.02016	9.81e-06	7197
phylum	phylum.Cyanobacteria.id.1500	rs12555298	G	0.09599	0.02182	9.93e-06	7175
phylum	phylum.Euryarchaeota.id.55	rs10202904	T	-0.11599	0.02303	6.19e-07	3861
phylum	phylum.Euryarchaeota.id.55	rs10206171	T	-0.11244	0.02473	6.58e-06	3483
phylum	phylum.Euryarchaeota.id.55	rs11022995	G	-0.10373	0.02289	7.73e-06	3864
phylum	phylum.Euryarchaeota.id.55	rs11147839	A	0.21077	0.04369	1.75e-06	3662
phylum	phylum.Euryarchaeota.id.55	rs12155661	T	-0.11677	0.02644	9.15e-06	3855
phylum	phylum.Euryarchaeota.id.55	rs12711690	A	-0.10813	0.02304	3.44e-06	3857
phylum	phylum.Euryarchaeota.id.55	rs1869500	C	-0.11394	0.02303	9.85e-07	3858
phylum	phylum.Euryarchaeota.id.55	rs34928225	T	0.19977	0.04254	4.34e-06	3483
phylum	phylum.Euryarchaeota.id.55	rs3923545	C	0.20855	0.04369	1.88e-06	3661
phylum	phylum.Euryarchaeota.id.55	rs41288287	T	0.20064	0.04358	5.39e-06	3664
phylum	phylum.Euryarchaeota.id.55	rs45498998	G	-0.13188	0.02923	5.32e-06	3850
phylum	phylum.Euryarchaeota.id.55	rs45567540	C	-0.12954	0.02925	7.72e-06	3852
phylum	phylum.Euryarchaeota.id.55	rs4848258	T	-0.10488	0.02304	6.62e-06	3861
phylum	phylum.Euryarchaeota.id.55	rs4848970	T	0.11479	0.02389	1.51e-06	3862
phylum	phylum.Euryarchaeota.id.55	rs56001610	A	-0.18588	0.04109	9.95e-06	3544
phylum	phylum.Euryarchaeota.id.55	rs56131665	G	0.17676	0.03858	5.3e-06	3736
phylum	phylum.Euryarchaeota.id.55	rs56209241	A	-0.19377	0.04153	4.86e-06	3501
phylum	phylum.Euryarchaeota.id.55	rs58106718	T	-0.18202	0.0406	9.41e-06	3546
phylum	phylum.Euryarchaeota.id.55	rs6064552	T	-0.12361	0.02758	9.34e-06	3775
phylum	phylum.Euryarchaeota.id.55	rs62240373	A	-0.19032	0.04113	5.93e-06	3544
phylum	phylum.Euryarchaeota.id.55	rs62240380	T	-0.18397	0.04057	7.63e-06	3546
phylum	phylum.Euryarchaeota.id.55	rs62240384	T	-0.18672	0.04061	5.72e-06	3546
phylum	phylum.Euryarchaeota.id.55	rs62240385	G	-0.19165	0.04116	4.85e-06	3503
phylum	phylum.Euryarchaeota.id.55	rs62240388	G	-0.18683	0.04111	7.62e-06	3503
phylum	phylum.Euryarchaeota.id.55	rs62241832	A	-0.18801	0.04123	8.23e-06	3544
phylum	phylum.Euryarchaeota.id.55	rs62241834	T	-0.19233	0.0412	5.07e-06	3544
phylum	phylum.Euryarchaeota.id.55	rs62241835	G	-0.19392	0.04106	3.78e-06	3544
phylum	phylum.Euryarchaeota.id.55	rs62241836	T	-0.19379	0.04114	3.76e-06	3544
phylum	phylum.Euryarchaeota.id.55	rs62241844	C	-0.18598	0.04109	9.95e-06	3544
phylum	phylum.Euryarchaeota.id.55	rs62241845	A	-0.18598	0.04109	9.95e-06	3544
phylum	phylum.Euryarchaeota.id.55	rs6508769	T	0.15053	0.03371	8.13e-06	3483
phylum	phylum.Euryarchaeota.id.55	rs6541968	C	-0.10581	0.02302	5.41e-06	3864
phylum	phylum.Euryarchaeota.id.55	rs6776814	T	-0.18481	0.04038	7.12e-06	3546
phylum	phylum.Euryarchaeota.id.55	rs6784384	A	-0.18715	0.04061	5.46e-06	3546
phylum	phylum.Euryarchaeota.id.55	rs7015093	G	-0.11811	0.02644	7.2e-06	3855
phylum	phylum.Euryarchaeota.id.55	rs73031978	C	-0.19752	0.04145	2.74e-06	3501
phylum	phylum.Euryarchaeota.id.55	rs73457410	A	0.20801	0.04285	2.37e-06	3661
phylum	phylum.Euryarchaeota.id.55	rs73457427	A	0.21293	0.04379	1.26e-06	3660
phylum	phylum.Euryarchaeota.id.55	rs73475126	G	0.19936	0.04415	6.89e-06	3546
phylum	phylum.Euryarchaeota.id.55	rs74599069	A	0.21845	0.04857	8.72e-06	3386
phylum	phylum.Euryarchaeota.id.55	rs7601415	A	-0.11444	0.02303	8.96e-07	3858
phylum	phylum.Euryarchaeota.id.55	rs76029318	T	0.21486	0.04384	1.05e-06	3660
phylum	phylum.Euryarchaeota.id.55	rs7635189	G	0.11998	0.02594	4.64e-06	3483
phylum	phylum.Euryarchaeota.id.55	rs7635580	A	-0.18483	0.04086	8.99e-06	3546
phylum	phylum.Euryarchaeota.id.55	rs77658038	A	-0.16016	0.03408	4.74e-06	3810
phylum	phylum.Euryarchaeota.id.55	rs894996	C	0.20358	0.044	5.12e-06	3746
phylum	phylum.Euryarchaeota.id.55	rs9477075	A	-0.15464	0.03328	7.58e-06	3863
phylum	phylum.Euryarchaeota.id.55	rs9532770	C	0.12634	0.02712	3.74e-06	3483
phylum	phylum.Euryarchaeota.id.55	rs9594528	G	0.19527	0.04368	9.37e-06	3664
phylum	phylum.Euryarchaeota.id.55	rs9594529	G	0.19718	0.04421	8.37e-06	3546
phylum	phylum.Euryarchaeota.id.55	rs9594530	C	0.21078	0.04377	1.6e-06	3661
phylum	phylum.Euryarchaeota.id.55	rs9942108	A	-0.19367	0.04131	4.01e-06	3503
phylum	phylum.Euryarchaeota.id.55	rs9942109	A	-0.18952	0.04112	6.05e-06	3544
phylum	phylum.Firmicutes.id.1672	rs3792064	G	0.09042	0.01821	5.02e-07	17945
phylum	phylum.Firmicutes.id.1672	rs10209007	G	0.08999	0.0182	5.5e-07	17945
phylum	phylum.Firmicutes.id.1672	rs3792068	G	0.08794	0.0182	9.54e-07	17945
phylum	phylum.Firmicutes.id.1672	rs2009919	T	0.05201	0.01059	9.86e-07	17992
phylum	phylum.Firmicutes.id.1672	rs28814056	C	0.08642	0.01814	1.49e-06	17947
phylum	phylum.Firmicutes.id.1672	rs112334273	G	0.06052	0.01269	1.97e-06	18350
phylum	phylum.Firmicutes.id.1672	rs13386595	G	0.08539	0.01818	1.98e-06	17946
phylum	phylum.Firmicutes.id.1672	rs11683620	G	0.08505	0.01807	2.19e-06	17949
phylum	phylum.Firmicutes.id.1672	rs58181266	A	0.08333	0.01807	2.93e-06	17950
phylum	phylum.Firmicutes.id.1672	rs113037048	T	0.08368	0.01809	2.97e-06	17950
phylum	phylum.Firmicutes.id.1672	rs6436974	A	0.08349	0.01811	3.23e-06	17950
phylum	phylum.Firmicutes.id.1672	rs6436973	G	0.08311	0.01808	3.54e-06	17950
phylum	phylum.Firmicutes.id.1672	rs7601602	G	0.08322	0.01808	3.71e-06	17948
phylum	phylum.Firmicutes.id.1672	rs13411251	G	0.08345	0.01815	3.75e-06	17950
phylum	phylum.Firmicutes.id.1672	rs11690370	T	0.08315	0.01813	3.75e-06	17950
phylum	phylum.Firmicutes.id.1672	rs13421739	C	0.09262	0.01794	3.89e-06	18473
phylum	phylum.Firmicutes.id.1672	rs1968246	C	0.04945	0.01066	3.99e-06	17878
phylum	phylum.Firmicutes.id.1672	rs28651047	T	0.08324	0.01815	4e-06	17950
phylum	phylum.Firmicutes.id.1672	rs74905079	G	0.08274	0.01808	4.1e-06	17949
phylum	phylum.Firmicutes.id.1672	rs7975768	C	0.05024	0.01088	4.11e-06	17992
phylum	phylum.Firmicutes.id.1672	rs2332027	G	-0.048	0.01044	4.22e-06	18473
phylum	phylum.Firmicutes.id.1672	rs11689387	G	0.08243	0.01809	4.24e-06	17950
phylum	phylum.Firmicutes.id.1672	rs2273429	A	-0.07234	0.01525	4.44e-06	18470
phylum	phylum.Firmicutes.id.1672	rs10164700	A	0.08245	0.01815	4.46e-06	17950
phylum	phylum.Firmicutes.id.1672	rs7247191	T	-0.07102	0.01569	4.86e-06	18473
phylum	phylum.Firmicutes.id.1672	rs6711453	G	0.08235	0.01815	5.11e-06	17950
phylum	phylum.Firmicutes.id.1672	rs72771021	C	-0.14136	0.03083	5.12e-06	9068
phylum	phylum.Firmicutes.id.1672	rs9973480	C	0.08259	0.01823	5.13e-06	17949
phylum	phylum.Firmicutes.id.1672	rs11846847	A	-0.0718	0.01526	5.4e-06	18470
phylum	phylum.Firmicutes.id.1672	rs3852931	C	-0.04761	0.01046	5.47e-06	18393
phylum	phylum.Firmicutes.id.1672	rs10169367	T	0.09063	0.01797	5.5e-06	18473
phylum	phylum.Firmicutes.id.1672	rs11844758	A	-0.07137	0.01525	5.66e-06	18473
phylum	phylum.Firmicutes.id.1672	rs6752031	T	0.08182	0.01815	5.67e-06	17950
phylum	phylum.Firmicutes.id.1672	rs2220596	G	-0.06973	0.01573	6.01e-06	18473
phylum	phylum.Firmicutes.id.1672	rs2547978	A	0.0472	0.01047	6.02e-06	18471
phylum	phylum.Firmicutes.id.1672	rs36111799	C	-0.04752	0.0105	6.13e-06	18359
phylum	phylum.Firmicutes.id.1672	rs12554342	G	-0.05263	0.01165	6.15e-06	18465
phylum	phylum.Firmicutes.id.1672	rs11108755	A	0.04944	0.01091	6.17e-06	17992
phylum	phylum.Firmicutes.id.1672	rs7593057	G	0.08107	0.01808	6.19e-06	17950
phylum	phylum.Firmicutes.id.1672	rs7557870	T	0.09682	0.0187	6.43e-06	17992
phylum	phylum.Firmicutes.id.1672	rs1374597	T	0.09083	0.01798	6.57e-06	18473
phylum	phylum.Firmicutes.id.1672	rs72738886	T	0.08673	0.01896	6.58e-06	17067
phylum	phylum.Firmicutes.id.1672	rs4750583	A	0.06076	0.01374	7.06e-06	17067
phylum	phylum.Firmicutes.id.1672	rs6815608	T	0.09341	0.02102	7.09e-06	16864
phylum	phylum.Firmicutes.id.1672	rs7203904	C	0.05442	0.0122	7.44e-06	17992
phylum	phylum.Firmicutes.id.1672	rs1568247	A	0.08039	0.01813	7.8e-06	17950
phylum	phylum.Firmicutes.id.1672	rs10933355	A	0.0805	0.01815	7.82e-06	17951
phylum	phylum.Firmicutes.id.1672	rs7600092	T	0.09618	0.01871	7.96e-06	17992
phylum	phylum.Firmicutes.id.1672	rs12983973	A	-0.06889	0.01567	8.12e-06	18470
phylum	phylum.Firmicutes.id.1672	rs2547979	C	0.04654	0.01047	8.34e-06	18471
phylum	phylum.Firmicutes.id.1672	rs8085381	G	0.06461	0.01458	8.51e-06	18472
phylum	phylum.Firmicutes.id.1672	rs10201035	T	0.08827	0.01835	8.51e-06	18473
phylum	phylum.Firmicutes.id.1672	rs992074	C	0.23349	0.0509	8.52e-06	3501
phylum	phylum.Firmicutes.id.1672	rs13401441	T	0.09551	0.01868	8.55e-06	17992
phylum	phylum.Firmicutes.id.1672	rs56199908	T	-0.18619	0.04105	8.66e-06	5618
phylum	phylum.Firmicutes.id.1672	rs1497088	C	-0.06991	0.01524	8.68e-06	18473
phylum	phylum.Firmicutes.id.1672	rs2547962	A	0.04658	0.01047	8.7e-06	18469
phylum	phylum.Firmicutes.id.1672	rs1963579	A	-0.06846	0.01577	8.7e-06	18473
phylum	phylum.Firmicutes.id.1672	rs58880850	C	-0.06852	0.01573	8.72e-06	18473
phylum	phylum.Firmicutes.id.1672	rs2545685	T	0.04655	0.01047	8.74e-06	18471
phylum	phylum.Firmicutes.id.1672	rs2591449	A	0.04657	0.01047	8.74e-06	18471
phylum	phylum.Firmicutes.id.1672	rs2545679	A	0.04641	0.01047	8.8e-06	18472
phylum	phylum.Firmicutes.id.1672	rs34075144	T	-0.06843	0.01572	8.81e-06	18473
phylum	phylum.Firmicutes.id.1672	rs1984783	G	-0.0684	0.01577	8.85e-06	18473
phylum	phylum.Firmicutes.id.1672	rs2662250	T	0.04642	0.01047	8.85e-06	18472
phylum	phylum.Firmicutes.id.1672	rs35393748	A	-0.0683	0.01572	9.09e-06	18473
phylum	phylum.Firmicutes.id.1672	rs4289208	C	0.08974	0.01798	9.6e-06	18472
phylum	phylum.Firmicutes.id.1672	rs2591445	G	0.04629	0.01047	9.61e-06	18472
phylum	phylum.Firmicutes.id.1672	rs13409228	A	0.09443	0.01871	9.64e-06	17992
phylum	phylum.Firmicutes.id.1672	rs7251887	T	-0.06912	0.01583	9.66e-06	18466
phylum	phylum.Firmicutes.id.1672	rs3931771	G	-0.06885	0.01571	9.75e-06	18469
phylum	phylum.Firmicutes.id.1672	rs11691634	T	0.0793	0.01796	9.76e-06	17947
phylum	phylum.Firmicutes.id.1672	rs34501267	G	-0.09308	0.02142	9.83e-06	17181
phylum	phylum.Firmicutes.id.1672	rs144715134	T	-0.06801	0.01572	9.89e-06	18473
phylum	phylum.Firmicutes.id.1672	rs8112095	A	-0.06869	0.0157	9.99e-06	18470
phylum	phylum.Lentisphaerae.id.2238	rs2825714	A	-0.13302	0.0285	2.42e-06	4851
phylum	phylum.Lentisphaerae.id.2238	rs11770843	C	0.10707	0.0232	2.44e-06	4821
phylum	phylum.Lentisphaerae.id.2238	rs77599476	A	0.22256	0.04747	3.58e-06	3838
phylum	phylum.Lentisphaerae.id.2238	rs112022900	A	0.2116	0.04564	4.97e-06	4208
phylum	phylum.Lentisphaerae.id.2238	rs62570196	C	-0.19879	0.04327	4.98e-06	3828
phylum	phylum.Lentisphaerae.id.2238	rs72640280	A	0.22019	0.04859	5.19e-06	3820
phylum	phylum.Lentisphaerae.id.2238	rs6951588	C	0.10516	0.02295	5.23e-06	4845
phylum	phylum.Lentisphaerae.id.2238	rs11764871	G	0.10568	0.02309	5.29e-06	4842
phylum	phylum.Lentisphaerae.id.2238	rs17114848	G	0.14885	0.03205	5.35e-06	4851
phylum	phylum.Lentisphaerae.id.2238	rs45621736	A	0.21029	0.04564	5.69e-06	4209
phylum	phylum.Lentisphaerae.id.2238	rs73194460	C	0.20894	0.04511	5.77e-06	3879
phylum	phylum.Lentisphaerae.id.2238	rs35004924	C	0.10303	0.02328	6.31e-06	4817
phylum	phylum.Lentisphaerae.id.2238	rs1002941	G	0.10409	0.02305	6.76e-06	4851
phylum	phylum.Lentisphaerae.id.2238	rs62481809	G	0.10388	0.02302	6.81e-06	4841
phylum	phylum.Lentisphaerae.id.2238	rs12516760	A	-0.11682	0.02612	7.67e-06	4769
phylum	phylum.Lentisphaerae.id.2238	rs17473575	T	-0.11643	0.02597	7.67e-06	4769
phylum	phylum.Lentisphaerae.id.2238	rs1024938	C	0.09524	0.02134	7.73e-06	4849
phylum	phylum.Lentisphaerae.id.2238	rs10515238	T	-0.11657	0.02612	8.25e-06	4768
phylum	phylum.Lentisphaerae.id.2238	rs2731834	C	0.10406	0.02336	8.37e-06	4850
phylum	phylum.Lentisphaerae.id.2238	rs60995569	T	-0.15953	0.03346	9.64e-06	4849
phylum	phylum.Lentisphaerae.id.2238	rs1326784	C	0.11165	0.02576	9.93e-06	4841
phylum	phylum.Proteobacteria.id.2375	rs922773	C	-0.0818	0.01573	2.06e-07	18265
phylum	phylum.Proteobacteria.id.2375	rs2532663	G	-0.12556	0.0257	6.79e-07	13146
phylum	phylum.Proteobacteria.id.2375	rs12150865	C	0.05128	0.0106	1.33e-06	17902
phylum	phylum.Proteobacteria.id.2375	rs12976403	A	0.05087	0.01063	1.79e-06	17902
phylum	phylum.Proteobacteria.id.2375	rs7246771	C	0.05042	0.0106	2.01e-06	17902
phylum	phylum.Proteobacteria.id.2375	rs10853762	A	0.05034	0.0106	2.08e-06	17902
phylum	phylum.Proteobacteria.id.2375	rs9797816	A	0.05024	0.0106	2.17e-06	17902
phylum	phylum.Proteobacteria.id.2375	rs7246428	T	0.04996	0.0106	2.47e-06	17902
phylum	phylum.Proteobacteria.id.2375	rs2347697	G	0.05117	0.01086	2.59e-06	18381
phylum	phylum.Proteobacteria.id.2375	rs4029163	C	0.04983	0.0106	2.6e-06	17902
phylum	phylum.Proteobacteria.id.2375	rs11083677	T	0.04984	0.0106	2.63e-06	17902
phylum	phylum.Proteobacteria.id.2375	rs11671245	C	0.04983	0.0106	2.63e-06	17902
phylum	phylum.Proteobacteria.id.2375	rs7246855	C	0.04982	0.0106	2.64e-06	17902
phylum	phylum.Proteobacteria.id.2375	rs2347698	G	0.05111	0.01086	2.65e-06	18383
phylum	phylum.Proteobacteria.id.2375	rs7249825	T	0.04974	0.0106	2.74e-06	17902
phylum	phylum.Proteobacteria.id.2375	rs7246141	C	0.04967	0.0106	2.83e-06	17902
phylum	phylum.Proteobacteria.id.2375	rs55717966	C	0.04962	0.0106	2.91e-06	17902
phylum	phylum.Proteobacteria.id.2375	rs2471952	T	0.04953	0.0106	2.97e-06	17902
phylum	phylum.Proteobacteria.id.2375	rs2347696	C	0.05087	0.01086	2.98e-06	18381
phylum	phylum.Proteobacteria.id.2375	rs6509051	G	0.04955	0.0106	2.98e-06	17902
phylum	phylum.Proteobacteria.id.2375	rs11666257	G	0.04975	0.01065	3.07e-06	17902
phylum	phylum.Proteobacteria.id.2375	rs2736151	T	0.0495	0.01061	3.08e-06	17902
phylum	phylum.Proteobacteria.id.2375	rs2526711	G	0.04945	0.0106	3.08e-06	17902
phylum	phylum.Proteobacteria.id.2375	rs7257768	G	0.04929	0.0106	3.36e-06	17902
phylum	phylum.Proteobacteria.id.2375	rs11881408	T	0.0493	0.0106	3.37e-06	17902
phylum	phylum.Proteobacteria.id.2375	rs12977541	C	0.04926	0.0106	3.4e-06	17902
phylum	phylum.Proteobacteria.id.2375	rs6467551	C	0.05103	0.01091	3.45e-06	18383
phylum	phylum.Proteobacteria.id.2375	rs11670025	G	0.04919	0.0106	3.52e-06	17902
phylum	phylum.Proteobacteria.id.2375	rs79445780	G	-0.11543	0.02524	3.56e-06	13983
phylum	phylum.Proteobacteria.id.2375	rs11083679	A	0.04909	0.0106	3.67e-06	17902
phylum	phylum.Proteobacteria.id.2375	rs4803563	G	0.04922	0.01064	3.85e-06	17902
phylum	phylum.Proteobacteria.id.2375	rs2526712	G	0.049	0.01061	3.87e-06	17902
phylum	phylum.Proteobacteria.id.2375	rs11083672	C	0.04928	0.01065	3.94e-06	17902
phylum	phylum.Proteobacteria.id.2375	rs10412444	T	0.04894	0.01061	3.97e-06	17902
phylum	phylum.Proteobacteria.id.2375	rs9789252	C	0.04888	0.01059	4.02e-06	17902
phylum	phylum.Proteobacteria.id.2375	rs12610565	A	0.0489	0.0106	4.02e-06	17902
phylum	phylum.Proteobacteria.id.2375	rs7246662	A	0.04881	0.0106	4.14e-06	17902
phylum	phylum.Proteobacteria.id.2375	rs11083681	T	0.0488	0.0106	4.16e-06	17902
phylum	phylum.Proteobacteria.id.2375	rs7248256	C	0.04878	0.0106	4.24e-06	17902
phylum	phylum.Proteobacteria.id.2375	rs4494654	T	0.04876	0.0106	4.27e-06	17902
phylum	phylum.Proteobacteria.id.2375	rs1058958	G	0.04865	0.0106	4.4e-06	17902
phylum	phylum.Proteobacteria.id.2375	rs2883539	C	0.0489	0.01064	4.42e-06	17902
phylum	phylum.Proteobacteria.id.2375	rs11667150	A	0.04869	0.0106	4.43e-06	17902
phylum	phylum.Proteobacteria.id.2375	rs6509049	G	0.04894	0.01064	4.46e-06	17902
phylum	phylum.Proteobacteria.id.2375	rs12610793	G	0.04861	0.0106	4.57e-06	17902
phylum	phylum.Proteobacteria.id.2375	rs2526716	G	0.04857	0.0106	4.59e-06	17902
phylum	phylum.Proteobacteria.id.2375	rs1989369	T	0.04841	0.01057	4.75e-06	17902
phylum	phylum.Proteobacteria.id.2375	rs7246092	C	0.04852	0.01061	4.79e-06	17902
phylum	phylum.Proteobacteria.id.2375	rs11668739	A	0.04875	0.01064	4.79e-06	17902
phylum	phylum.Proteobacteria.id.2375	rs7251480	C	0.04851	0.0106	4.79e-06	17902
phylum	phylum.Proteobacteria.id.2375	rs7255373	T	0.04886	0.01065	4.81e-06	17902
phylum	phylum.Proteobacteria.id.2375	rs1860455	G	0.04849	0.01059	4.83e-06	17902
phylum	phylum.Proteobacteria.id.2375	rs8106280	A	0.04871	0.01064	4.86e-06	17902
phylum	phylum.Proteobacteria.id.2375	rs6509053	T	0.04847	0.0106	4.89e-06	17902
phylum	phylum.Proteobacteria.id.2375	rs8102971	T	0.04868	0.01064	4.93e-06	17902
phylum	phylum.Proteobacteria.id.2375	rs11670071	A	0.04842	0.0106	5.04e-06	17902
phylum	phylum.Proteobacteria.id.2375	rs11083680	T	0.04838	0.0106	5.09e-06	17902
phylum	phylum.Proteobacteria.id.2375	rs10775540	G	0.04836	0.0106	5.11e-06	17902
phylum	phylum.Proteobacteria.id.2375	rs312757	C	-0.05128	0.01124	5.28e-06	18383
phylum	phylum.Proteobacteria.id.2375	rs11083683	T	0.04823	0.0106	5.39e-06	17902
phylum	phylum.Proteobacteria.id.2375	rs2526706	A	0.04814	0.0106	5.59e-06	17902
phylum	phylum.Proteobacteria.id.2375	rs2526715	T	0.0481	0.0106	5.68e-06	17902
phylum	phylum.Proteobacteria.id.2375	rs12467198	C	0.04988	0.0111	5.7e-06	18371
phylum	phylum.Proteobacteria.id.2375	rs4803564	C	0.04813	0.01063	5.92e-06	17788
phylum	phylum.Proteobacteria.id.2375	rs8105730	C	0.0484	0.01066	5.97e-06	17902
phylum	phylum.Proteobacteria.id.2375	rs8103079	A	0.04823	0.01064	6.06e-06	17902
phylum	phylum.Proteobacteria.id.2375	rs10775538	A	0.04798	0.01061	6.1e-06	17902
phylum	phylum.Proteobacteria.id.2375	rs8102759	G	0.0482	0.01064	6.11e-06	17902
phylum	phylum.Proteobacteria.id.2375	rs1036607	T	0.04981	0.01109	6.2e-06	18382
phylum	phylum.Proteobacteria.id.2375	rs1962504	C	0.04791	0.0106	6.22e-06	17902
phylum	phylum.Proteobacteria.id.2375	rs8103457	A	0.04826	0.01065	6.23e-06	17902
phylum	phylum.Proteobacteria.id.2375	rs1989371	A	0.04781	0.01058	6.29e-06	17902
phylum	phylum.Proteobacteria.id.2375	rs4029165	G	0.04789	0.0106	6.3e-06	17902
phylum	phylum.Proteobacteria.id.2375	rs10750258	A	-0.04969	0.01078	6.32e-06	18383
phylum	phylum.Proteobacteria.id.2375	rs1962505	T	0.04786	0.0106	6.39e-06	17902
phylum	phylum.Proteobacteria.id.2375	rs11083676	A	0.04785	0.01061	6.43e-06	17902
phylum	phylum.Proteobacteria.id.2375	rs6509052	A	0.04785	0.0106	6.43e-06	17902
phylum	phylum.Proteobacteria.id.2375	rs11668675	G	0.04778	0.0106	6.71e-06	17902
phylum	phylum.Proteobacteria.id.2375	rs6707783	C	0.08524	0.01869	6.87e-06	17457
phylum	phylum.Proteobacteria.id.2375	rs1439134	C	0.04949	0.0111	6.93e-06	18371
phylum	phylum.Proteobacteria.id.2375	rs141155	C	-0.05042	0.01124	7.12e-06	18383
phylum	phylum.Proteobacteria.id.2375	rs7246972	C	0.048	0.01065	7.18e-06	17902
phylum	phylum.Proteobacteria.id.2375	rs72771021	C	0.14173	0.03092	7.19e-06	9009
phylum	phylum.Proteobacteria.id.2375	rs7255021	A	0.04762	0.01061	7.26e-06	17902
phylum	phylum.Proteobacteria.id.2375	rs11673614	T	0.04758	0.0106	7.28e-06	17902
phylum	phylum.Proteobacteria.id.2375	rs11668790	G	0.04755	0.0106	7.4e-06	17902
phylum	phylum.Proteobacteria.id.2375	rs10893151	A	-0.04933	0.01077	7.68e-06	18382
phylum	phylum.Proteobacteria.id.2375	rs11083675	T	0.04726	0.01061	8.37e-06	17902
phylum	phylum.Proteobacteria.id.2375	rs4340523	C	0.04903	0.0111	8.45e-06	18371
phylum	phylum.Proteobacteria.id.2375	rs3890996	T	-0.04679	0.01053	8.64e-06	18253
phylum	phylum.Proteobacteria.id.2375	rs6944563	T	0.04897	0.01093	8.67e-06	18374
phylum	phylum.Proteobacteria.id.2375	rs10853761	T	0.04716	0.01061	8.78e-06	17902
phylum	phylum.Proteobacteria.id.2375	rs4803561	A	0.04736	0.01066	9.33e-06	17902
phylum	phylum.Proteobacteria.id.2375	rs12981150	A	0.04741	0.01065	9.4e-06	17902
phylum	phylum.Tenericutes.id.3919	rs74603314	T	0.22164	0.04629	1.56e-06	4499
phylum	phylum.Tenericutes.id.3919	rs6867857	A	0.12341	0.02678	1.69e-06	10482
phylum	phylum.Tenericutes.id.3919	rs10108398	G	0.07475	0.01533	1.95e-06	11023
phylum	phylum.Tenericutes.id.3919	rs67374027	A	0.07244	0.01541	2.05e-06	11480
phylum	phylum.Tenericutes.id.3919	rs11890098	A	0.07135	0.01527	2.22e-06	11483
phylum	phylum.Tenericutes.id.3919	rs72901605	T	-0.08511	0.01775	2.27e-06	10617
phylum	phylum.Tenericutes.id.3919	rs10111506	T	0.06668	0.01418	3.34e-06	11483
phylum	phylum.Tenericutes.id.3919	rs1583268	A	0.07014	0.01528	3.34e-06	11481
phylum	phylum.Tenericutes.id.3919	rs3768491	A	-0.06856	0.01485	3.34e-06	11093
phylum	phylum.Tenericutes.id.3919	rs638542	G	-0.06862	0.0149	3.39e-06	11090
phylum	phylum.Tenericutes.id.3919	rs17214486	C	0.06252	0.01351	3.57e-06	11478
phylum	phylum.Tenericutes.id.3919	rs12566890	T	-0.10079	0.023	3.59e-06	11462
phylum	phylum.Tenericutes.id.3919	rs12711448	C	-0.06832	0.01485	3.59e-06	11093
phylum	phylum.Tenericutes.id.3919	rs12674568	G	0.06645	0.0142	3.72e-06	11483
phylum	phylum.Tenericutes.id.3919	rs4325706	T	0.06959	0.01528	3.92e-06	11483
phylum	phylum.Tenericutes.id.3919	rs12680996	C	0.06616	0.01418	3.97e-06	11483
phylum	phylum.Tenericutes.id.3919	rs16923562	G	0.06614	0.01418	3.97e-06	11483
phylum	phylum.Tenericutes.id.3919	rs78169027	A	-0.10966	0.02364	4.02e-06	10633
phylum	phylum.Tenericutes.id.3919	rs10102709	T	0.06622	0.0142	4.03e-06	11483
phylum	phylum.Tenericutes.id.3919	rs16923564	C	0.06604	0.01418	4.11e-06	11483
phylum	phylum.Tenericutes.id.3919	rs4970749	G	-0.06792	0.01485	4.11e-06	11093
phylum	phylum.Tenericutes.id.3919	rs652651	A	-0.06795	0.0149	4.16e-06	11092
phylum	phylum.Tenericutes.id.3919	rs11776003	A	0.06598	0.01418	4.2e-06	11483
phylum	phylum.Tenericutes.id.3919	rs1991359	G	0.06588	0.01418	4.36e-06	11483
phylum	phylum.Tenericutes.id.3919	rs28650441	C	0.06589	0.01419	4.39e-06	11483
phylum	phylum.Tenericutes.id.3919	rs6471729	A	0.06571	0.01418	4.57e-06	11483
phylum	phylum.Tenericutes.id.3919	rs3931560	A	-0.06762	0.01485	4.57e-06	11093
phylum	phylum.Tenericutes.id.3919	rs7817515	G	0.06565	0.01418	4.67e-06	11483
phylum	phylum.Tenericutes.id.3919	rs7009248	G	0.0657	0.01418	4.71e-06	11483
phylum	phylum.Tenericutes.id.3919	rs11102971	C	-0.06744	0.01485	4.8e-06	11093
phylum	phylum.Tenericutes.id.3919	rs4970840	A	-0.06798	0.0149	4.81e-06	11093
phylum	phylum.Tenericutes.id.3919	rs28429491	T	0.06549	0.01418	4.93e-06	11483
phylum	phylum.Tenericutes.id.3919	rs4970754	A	-0.06718	0.01482	5.04e-06	11093
phylum	phylum.Tenericutes.id.3919	rs10745352	T	-0.06732	0.01485	5.04e-06	11093
phylum	phylum.Tenericutes.id.3919	rs7590919	A	0.06881	0.01528	5.11e-06	11478
phylum	phylum.Tenericutes.id.3919	rs13024040	T	0.07023	0.01561	5.27e-06	11465
phylum	phylum.Tenericutes.id.3919	rs6664236	C	-0.06702	0.01482	5.32e-06	11085
phylum	phylum.Tenericutes.id.3919	rs12586623	A	0.06124	0.01347	5.36e-06	11481
phylum	phylum.Tenericutes.id.3919	rs13025440	G	0.07147	0.01582	5.39e-06	11465
phylum	phylum.Tenericutes.id.3919	rs55774738	C	0.06494	0.01415	5.57e-06	11482
phylum	phylum.Tenericutes.id.3919	rs7825996	T	0.06565	0.01429	5.74e-06	11481
phylum	phylum.Tenericutes.id.3919	rs7014398	T	0.06511	0.0142	5.8e-06	11483
phylum	phylum.Tenericutes.id.3919	rs1583269	G	0.06845	0.01532	5.92e-06	11481
phylum	phylum.Tenericutes.id.3919	rs10858095	G	-0.06682	0.01486	5.94e-06	11093
phylum	phylum.Tenericutes.id.3919	rs72647435	T	0.0655	0.01429	6.1e-06	11481
phylum	phylum.Tenericutes.id.3919	rs6695482	C	-0.06671	0.01485	6.14e-06	11093
phylum	phylum.Tenericutes.id.3919	rs10099153	G	0.06541	0.01429	6.19e-06	11480
phylum	phylum.Tenericutes.id.3919	rs13027493	A	0.06817	0.01528	6.23e-06	11482
phylum	phylum.Tenericutes.id.3919	rs9297995	T	0.06456	0.01415	6.34e-06	11482
phylum	phylum.Tenericutes.id.3919	rs10113750	T	0.06464	0.01417	6.43e-06	11483
phylum	phylum.Tenericutes.id.3919	rs7551176	C	-0.0671	0.01489	6.44e-06	11093
phylum	phylum.Tenericutes.id.3919	rs10858094	T	-0.06634	0.01485	6.69e-06	11093
phylum	phylum.Tenericutes.id.3919	rs12335008	A	0.06519	0.01429	6.78e-06	11481
phylum	phylum.Tenericutes.id.3919	rs10745356	C	-0.06695	0.0149	6.78e-06	11093
phylum	phylum.Tenericutes.id.3919	rs1465607	T	-0.06695	0.01489	6.79e-06	11093
phylum	phylum.Tenericutes.id.3919	rs4885016	T	-0.08196	0.01811	6.8e-06	11479
phylum	phylum.Tenericutes.id.3919	rs12711447	C	-0.0669	0.0149	6.89e-06	11093
phylum	phylum.Tenericutes.id.3919	rs7009374	T	0.06433	0.01415	6.89e-06	11482
phylum	phylum.Tenericutes.id.3919	rs10099912	T	0.0651	0.01429	6.9e-06	11481
phylum	phylum.Tenericutes.id.3919	rs417270	T	-0.06634	0.01486	7.08e-06	11091
phylum	phylum.Tenericutes.id.3919	rs10090964	T	0.06426	0.01415	7.14e-06	11482
phylum	phylum.Tenericutes.id.3919	rs10776807	G	-0.06622	0.01486	7.22e-06	11093
phylum	phylum.Tenericutes.id.3919	rs367586	C	-0.06628	0.01486	7.22e-06	11091
phylum	phylum.Tenericutes.id.3919	rs7011095	A	0.06488	0.01429	7.46e-06	11481
phylum	phylum.Tenericutes.id.3919	rs443345	A	-0.06615	0.01486	7.51e-06	11091
phylum	phylum.Tenericutes.id.3919	rs59979442	G	0.06482	0.01429	7.52e-06	11481
phylum	phylum.Tenericutes.id.3919	rs28537087	G	0.08206	0.01876	7.56e-06	11473
phylum	phylum.Tenericutes.id.3919	rs12136140	G	-0.066	0.01485	7.64e-06	11091
phylum	phylum.Tenericutes.id.3919	rs12676593	G	0.06478	0.01429	7.65e-06	11481
phylum	phylum.Tenericutes.id.3919	rs10094910	C	0.06415	0.01417	7.65e-06	11481
phylum	phylum.Tenericutes.id.3919	rs10858092	C	-0.06584	0.01485	7.74e-06	11093
phylum	phylum.Tenericutes.id.3919	rs11102969	G	-0.06594	0.01485	7.78e-06	11093
phylum	phylum.Tenericutes.id.3919	rs13015145	A	0.0674	0.01529	7.85e-06	11483
phylum	phylum.Tenericutes.id.3919	rs28809811	T	0.06558	0.01447	7.93e-06	11476
phylum	phylum.Tenericutes.id.3919	rs933571	A	-0.06289	0.01411	8e-06	11023
phylum	phylum.Tenericutes.id.3919	rs12024582	G	-0.06639	0.0149	8.06e-06	11093
phylum	phylum.Tenericutes.id.3919	rs10484208	G	0.0601	0.01347	8.17e-06	11480
phylum	phylum.Tenericutes.id.3919	rs10745353	A	-0.0666	0.01493	8.27e-06	11093
phylum	phylum.Tenericutes.id.3919	rs10858091	T	-0.06562	0.01485	8.35e-06	11093
phylum	phylum.Tenericutes.id.3919	rs3768493	C	-0.06562	0.01485	8.35e-06	11093
phylum	phylum.Tenericutes.id.3919	rs13020096	C	0.06244	0.01411	8.36e-06	11483
phylum	phylum.Tenericutes.id.3919	rs1343465	T	-0.0656	0.01485	8.4e-06	11093
phylum	phylum.Tenericutes.id.3919	rs145331405	A	0.08007	0.0183	8.52e-06	11463
phylum	phylum.Tenericutes.id.3919	rs6981601	T	0.06363	0.01415	8.53e-06	11482
phylum	phylum.Tenericutes.id.3919	rs4970729	G	-0.06545	0.01479	8.54e-06	11085
phylum	phylum.Tenericutes.id.3919	rs2147012	G	0.0612	0.01376	8.56e-06	11483
phylum	phylum.Tenericutes.id.3919	rs11678196	G	0.06235	0.01411	8.58e-06	11483
phylum	phylum.Tenericutes.id.3919	rs3768495	C	-0.0655	0.01485	8.68e-06	11093
phylum	phylum.Tenericutes.id.3919	rs6986129	T	0.06354	0.01415	8.82e-06	11482
phylum	phylum.Tenericutes.id.3919	rs79878701	A	0.08511	0.01934	9.01e-06	11456
phylum	phylum.Tenericutes.id.3919	rs3739327	A	0.06414	0.01436	9.05e-06	11023
phylum	phylum.Tenericutes.id.3919	rs2464826	A	0.09374	0.0211	9.11e-06	11089
phylum	phylum.Tenericutes.id.3919	rs9673327	A	-0.06066	0.01365	9.33e-06	11023
phylum	phylum.Tenericutes.id.3919	rs11783174	T	0.06417	0.01429	9.41e-06	11481
phylum	phylum.Tenericutes.id.3919	rs12476593	G	0.06967	0.01586	9.57e-06	11462
phylum	phylum.Tenericutes.id.3919	rs3853500	T	-0.06523	0.01486	9.74e-06	11091
phylum	phylum.Tenericutes.id.3919	rs62188991	G	-0.10188	0.02283	9.74e-06	10617
phylum	phylum.Tenericutes.id.3919	rs10111052	G	0.06337	0.01417	9.91e-06	11481
phylum	phylum.Tenericutes.id.3919	rs1880670	C	-0.06503	0.01485	9.93e-06	11093
phylum	phylum.Tenericutes.id.3919	rs3853501	G	-0.06517	0.01486	9.94e-06	11091
phylum	phylum.Verrucomicrobia.id.3982	rs74542928	T	0.11287	0.02299	6.91e-07	11836
phylum	phylum.Verrucomicrobia.id.3982	rs11252894	A	0.07933	0.01618	7.26e-07	12514
phylum	phylum.Verrucomicrobia.id.3982	rs112769434	G	0.1121	0.02299	8.8e-07	11836
phylum	phylum.Verrucomicrobia.id.3982	rs12416161	T	0.07817	0.01614	8.98e-07	12514
phylum	phylum.Verrucomicrobia.id.3982	rs1491244	T	0.11161	0.02298	1e-06	11836
phylum	phylum.Verrucomicrobia.id.3982	rs2602429	C	0.07568	0.01528	1.03e-06	12237
phylum	phylum.Verrucomicrobia.id.3982	rs6832119	G	0.11047	0.02299	1.35e-06	11836
phylum	phylum.Verrucomicrobia.id.3982	rs111311092	T	0.10964	0.02296	1.58e-06	11836
phylum	phylum.Verrucomicrobia.id.3982	rs11729256	T	0.07023	0.01463	1.65e-06	12510
phylum	phylum.Verrucomicrobia.id.3982	rs113653192	T	0.10957	0.02299	1.68e-06	11836
phylum	phylum.Verrucomicrobia.id.3982	rs6832927	A	0.1095	0.02299	1.71e-06	11836
phylum	phylum.Verrucomicrobia.id.3982	rs7693865	T	0.10941	0.02299	1.77e-06	11837
phylum	phylum.Verrucomicrobia.id.3982	rs76564762	T	0.10851	0.02297	1.99e-06	11836
phylum	phylum.Verrucomicrobia.id.3982	rs6837699	A	0.10863	0.02296	1.99e-06	11836
phylum	phylum.Verrucomicrobia.id.3982	rs2903202	T	0.09756	0.02028	2.12e-06	12223
phylum	phylum.Verrucomicrobia.id.3982	rs4242783	G	0.06798	0.01443	2.14e-06	12237
phylum	phylum.Verrucomicrobia.id.3982	rs17533489	C	0.09755	0.02034	2.17e-06	12223
phylum	phylum.Verrucomicrobia.id.3982	rs45598138	C	-0.1439	0.03054	2.19e-06	9932
phylum	phylum.Verrucomicrobia.id.3982	rs79837054	C	0.10833	0.023	2.23e-06	11837
phylum	phylum.Verrucomicrobia.id.3982	rs79606973	A	0.09721	0.02034	2.31e-06	12223
phylum	phylum.Verrucomicrobia.id.3982	rs12411321	C	0.07512	0.01618	2.44e-06	12516
phylum	phylum.Verrucomicrobia.id.3982	rs111303866	A	0.1074	0.02298	2.52e-06	11836
phylum	phylum.Verrucomicrobia.id.3982	rs112707021	A	0.1074	0.02298	2.52e-06	11836
phylum	phylum.Verrucomicrobia.id.3982	rs112812594	A	0.10701	0.02277	2.65e-06	11836
phylum	phylum.Verrucomicrobia.id.3982	rs113634144	T	0.06901	0.01462	2.66e-06	12508
phylum	phylum.Verrucomicrobia.id.3982	rs79194015	T	0.09665	0.02034	2.68e-06	12223
phylum	phylum.Verrucomicrobia.id.3982	rs61779207	G	-0.07727	0.01634	2.83e-06	12220
phylum	phylum.Verrucomicrobia.id.3982	rs76430504	T	-0.11781	0.02541	3.12e-06	11757
phylum	phylum.Verrucomicrobia.id.3982	rs2035814	G	0.09578	0.02034	3.14e-06	12223
phylum	phylum.Verrucomicrobia.id.3982	rs76819189	T	0.09566	0.02034	3.25e-06	12223
phylum	phylum.Verrucomicrobia.id.3982	rs111441437	A	0.09546	0.02034	3.47e-06	12223
phylum	phylum.Verrucomicrobia.id.3982	rs113911713	C	0.09518	0.02034	3.65e-06	12223
phylum	phylum.Verrucomicrobia.id.3982	rs112520120	C	0.09509	0.02034	3.67e-06	12223
phylum	phylum.Verrucomicrobia.id.3982	rs76877520	A	0.09508	0.02034	3.69e-06	12223
phylum	phylum.Verrucomicrobia.id.3982	rs7698547	T	0.09484	0.02034	3.93e-06	12223
phylum	phylum.Verrucomicrobia.id.3982	rs75487972	C	0.09457	0.02034	4.04e-06	12223
phylum	phylum.Verrucomicrobia.id.3982	rs10516447	G	0.10446	0.02284	4.05e-06	11837
phylum	phylum.Verrucomicrobia.id.3982	rs6532823	A	0.09458	0.02034	4.14e-06	12223
phylum	phylum.Verrucomicrobia.id.3982	rs74399905	A	0.10421	0.02284	4.23e-06	11837
phylum	phylum.Verrucomicrobia.id.3982	rs41275715	T	0.09427	0.02034	4.31e-06	12223
phylum	phylum.Verrucomicrobia.id.3982	rs9349825	A	-0.06678	0.01431	4.34e-06	12506
phylum	phylum.Verrucomicrobia.id.3982	rs2035815	C	0.09453	0.0203	4.37e-06	12223
phylum	phylum.Verrucomicrobia.id.3982	rs745075	C	0.0942	0.02034	4.4e-06	12223
phylum	phylum.Verrucomicrobia.id.3982	rs6842339	G	0.10435	0.02284	4.4e-06	11837
phylum	phylum.Verrucomicrobia.id.3982	rs112048442	A	0.10433	0.02284	4.43e-06	11834
phylum	phylum.Verrucomicrobia.id.3982	rs11252899	A	0.07482	0.01648	4.45e-06	12433
phylum	phylum.Verrucomicrobia.id.3982	rs117107102	A	0.19587	0.04211	4.6e-06	5204
phylum	phylum.Verrucomicrobia.id.3982	rs736124	A	-0.07503	0.01634	4.61e-06	12223
phylum	phylum.Verrucomicrobia.id.3982	rs745074	A	0.094	0.02034	4.64e-06	12223
phylum	phylum.Verrucomicrobia.id.3982	rs61779206	T	-0.07527	0.01628	4.66e-06	12221
phylum	phylum.Verrucomicrobia.id.3982	rs1491246	T	0.09378	0.02034	4.87e-06	12223
phylum	phylum.Verrucomicrobia.id.3982	rs112108820	T	0.09379	0.0202	4.89e-06	12219
phylum	phylum.Verrucomicrobia.id.3982	rs1491237	G	0.09382	0.02034	5.01e-06	12223
phylum	phylum.Verrucomicrobia.id.3982	rs2895059	T	0.07285	0.01618	5.05e-06	12516
phylum	phylum.Verrucomicrobia.id.3982	rs111664214	T	0.09343	0.0203	5.13e-06	12222
phylum	phylum.Verrucomicrobia.id.3982	rs17533517	T	0.09365	0.02034	5.2e-06	12223
phylum	phylum.Verrucomicrobia.id.3982	rs1491245	G	0.09329	0.02034	5.48e-06	12223
phylum	phylum.Verrucomicrobia.id.3982	rs3995795	C	0.06239	0.01378	5.59e-06	12237
phylum	phylum.Verrucomicrobia.id.3982	rs114505328	A	0.09306	0.02023	5.89e-06	12223
phylum	phylum.Verrucomicrobia.id.3982	rs2169719	G	0.06389	0.01416	6.12e-06	12506
phylum	phylum.Verrucomicrobia.id.3982	rs17533020	G	0.09311	0.02029	6.14e-06	12223
phylum	phylum.Verrucomicrobia.id.3982	rs56326809	G	-0.07384	0.01632	6.37e-06	12223
phylum	phylum.Verrucomicrobia.id.3982	rs1937881	T	0.07183	0.01618	6.73e-06	12515
phylum	phylum.Verrucomicrobia.id.3982	rs77055143	T	0.06326	0.01411	6.74e-06	12516
phylum	phylum.Verrucomicrobia.id.3982	rs76826818	G	0.09252	0.02034	6.81e-06	12223
phylum	phylum.Verrucomicrobia.id.3982	rs56161035	T	0.06318	0.01408	6.91e-06	12515
phylum	phylum.Verrucomicrobia.id.3982	rs7668586	T	0.09233	0.02034	7.14e-06	12223
phylum	phylum.Verrucomicrobia.id.3982	rs79293902	T	0.10175	0.02284	7.49e-06	11837
phylum	phylum.Verrucomicrobia.id.3982	rs6844547	T	0.10154	0.02284	7.53e-06	11837
phylum	phylum.Verrucomicrobia.id.3982	rs6845301	A	0.10144	0.02284	7.76e-06	11837
phylum	phylum.Verrucomicrobia.id.3982	rs12908520	G	0.05657	0.01275	8.81e-06	12513
phylum	phylum.Verrucomicrobia.id.3982	rs12498518	T	0.06208	0.01411	9.81e-06	12516
phylum	phylum.Verrucomicrobia.id.3982	rs12512971	A	0.17105	0.0398	9.82e-06	3919
class	class.Actinobacteria.id.419	rs182549	C	0.11163	0.01202	2.45e-20	16446
class	class.Actinobacteria.id.419	rs4988235	G	0.10931	0.01201	1.36e-19	16446
class	class.Actinobacteria.id.419	rs6754311	C	0.10838	0.012	2.41e-19	16445
class	class.Actinobacteria.id.419	rs6730157	G	0.10646	0.01186	4e-19	16446
class	class.Actinobacteria.id.419	rs1446585	G	0.10884	0.0121	5.13e-19	16315
class	class.Actinobacteria.id.419	rs7570971	A	0.10521	0.01188	6.5e-19	16315
class	class.Actinobacteria.id.419	rs36084664	G	-0.10853	0.01283	7.57e-19	15425
class	class.Actinobacteria.id.419	rs12465802	A	0.10598	0.01195	8.4e-19	16446
class	class.Actinobacteria.id.419	rs1375131	C	0.1046	0.01186	1.52e-18	16445
class	class.Actinobacteria.id.419	rs687670	C	0.10595	0.01226	1.42e-17	16446
class	class.Actinobacteria.id.419	rs13023281	C	-0.10244	0.01274	3.09e-17	15425
class	class.Actinobacteria.id.419	rs13404551	C	0.10455	0.01225	4.86e-17	16444
class	class.Actinobacteria.id.419	rs309160	T	0.10267	0.01226	1.7e-16	16446
class	class.Actinobacteria.id.419	rs309134	A	0.10412	0.01245	2.06e-16	16445
class	class.Actinobacteria.id.419	rs309168	T	0.10211	0.01227	2.51e-16	16446
class	class.Actinobacteria.id.419	rs218174	G	0.10198	0.01227	3.3e-16	16445
class	class.Actinobacteria.id.419	rs6759321	T	0.09868	0.01205	6e-16	16315
class	class.Actinobacteria.id.419	rs309180	G	0.10095	0.01228	6.12e-16	16446
class	class.Actinobacteria.id.419	rs12615624	G	0.10206	0.01245	8.25e-16	16446
class	class.Actinobacteria.id.419	rs632632	C	0.09996	0.01227	1.23e-15	16445
class	class.Actinobacteria.id.419	rs1561277	A	0.09696	0.01203	1.87e-15	16315
class	class.Actinobacteria.id.419	rs309125	T	0.09915	0.01227	1.95e-15	16445
class	class.Actinobacteria.id.419	rs309164	C	0.10037	0.01245	2.31e-15	16446
class	class.Actinobacteria.id.419	rs4988183	C	0.10047	0.01254	3.9e-15	16445
class	class.Actinobacteria.id.419	rs309149	T	0.09863	0.01245	6.73e-15	16446
class	class.Actinobacteria.id.419	rs309137	C	0.09608	0.01224	1.12e-14	16446
class	class.Actinobacteria.id.419	rs4954490	G	0.09637	0.01235	1.9e-14	16441
class	class.Actinobacteria.id.419	rs6716536	T	0.09339	0.01207	2.1e-14	16315
class	class.Actinobacteria.id.419	rs2236783	G	0.09637	0.01237	2.32e-14	16446
class	class.Actinobacteria.id.419	rs12620033	C	0.09596	0.01237	2.93e-14	16446
class	class.Actinobacteria.id.419	rs11681248	C	0.08901	0.01179	8.78e-14	16441
class	class.Actinobacteria.id.419	rs3754686	T	0.0936	0.01235	9.71e-14	16446
class	class.Actinobacteria.id.419	rs745500	G	0.09335	0.01236	1.32e-13	16446
class	class.Actinobacteria.id.419	rs3739020	G	0.09529	0.01264	1.42e-13	16443
class	class.Actinobacteria.id.419	rs6742283	A	0.09293	0.01237	1.61e-13	16443
class	class.Actinobacteria.id.419	rs6719488	G	0.09284	0.01236	1.76e-13	16446
class	class.Actinobacteria.id.419	rs892715	T	0.09276	0.01236	1.83e-13	16446
class	class.Actinobacteria.id.419	rs3769005	C	0.09235	0.01235	1.95e-13	16446
class	class.Actinobacteria.id.419	rs2322660	C	0.09255	0.01235	1.96e-13	16446
class	class.Actinobacteria.id.419	rs12988076	C	0.09248	0.01236	2.21e-13	16446
class	class.Actinobacteria.id.419	rs2322659	T	0.09424	0.01261	2.22e-13	16446
class	class.Actinobacteria.id.419	rs748841	C	0.09231	0.01235	2.3e-13	16446
class	class.Actinobacteria.id.419	rs1470457	G	0.09395	0.01263	3.26e-13	16446
class	class.Actinobacteria.id.419	rs12475139	A	0.08946	0.01221	4.65e-13	16315
class	class.Actinobacteria.id.419	rs2164210	T	0.09071	0.01236	5.65e-13	16446
class	class.Actinobacteria.id.419	rs17261772	C	0.09126	0.01244	5.86e-13	16315
class	class.Actinobacteria.id.419	rs313519	C	0.09118	0.01254	7.23e-13	16446
class	class.Actinobacteria.id.419	rs313518	T	0.09105	0.01254	8.26e-13	16446
class	class.Actinobacteria.id.419	rs749873	C	0.08528	0.01181	9.72e-13	16446
class	class.Actinobacteria.id.419	rs10928546	C	0.09135	0.01258	9.95e-13	16446
class	class.Actinobacteria.id.419	rs71348714	G	0.09019	0.01254	1.32e-12	16446
class	class.Actinobacteria.id.419	rs313517	G	0.09018	0.01254	1.34e-12	16446
class	class.Actinobacteria.id.419	rs2082729	C	0.09099	0.01259	1.35e-12	16446
class	class.Actinobacteria.id.419	rs71348715	G	0.09088	0.01259	1.36e-12	16446
class	class.Actinobacteria.id.419	rs11684545	G	0.09075	0.01259	1.37e-12	16446
class	class.Actinobacteria.id.419	rs313526	T	0.09004	0.01253	1.46e-12	16446
class	class.Actinobacteria.id.419	rs2034276	T	0.08992	0.01253	1.5e-12	16446
class	class.Actinobacteria.id.419	rs313528	A	0.08997	0.01253	1.5e-12	16446
class	class.Actinobacteria.id.419	rs4954280	G	0.08992	0.01253	1.54e-12	16446
class	class.Actinobacteria.id.419	rs28453840	G	0.0905	0.01258	1.57e-12	16445
class	class.Actinobacteria.id.419	rs1446584	G	0.08973	0.01253	1.68e-12	16446
class	class.Actinobacteria.id.419	rs313523	A	0.08972	0.01254	1.71e-12	16446
class	class.Actinobacteria.id.419	rs313522	A	0.08968	0.01254	1.76e-12	16446
class	class.Actinobacteria.id.419	rs1438305	C	0.09037	0.01259	1.83e-12	16446
class	class.Actinobacteria.id.419	rs1011361	G	0.0903	0.01259	1.9e-12	16445
class	class.Actinobacteria.id.419	rs10202489	G	0.09002	0.01256	1.99e-12	16446
class	class.Actinobacteria.id.419	rs656326	C	0.08938	0.01254	2.07e-12	16446
class	class.Actinobacteria.id.419	rs6720287	G	0.08933	0.01253	2.07e-12	16446
class	class.Actinobacteria.id.419	rs313524	T	0.08932	0.01253	2.15e-12	16446
class	class.Actinobacteria.id.419	rs12998016	C	0.09	0.01259	2.23e-12	16445
class	class.Actinobacteria.id.419	rs6715856	C	0.08912	0.01253	2.29e-12	16446
class	class.Actinobacteria.id.419	rs6430589	G	0.08961	0.01259	2.3e-12	16445
class	class.Actinobacteria.id.419	rs1438307	G	0.08985	0.01258	2.32e-12	16446
class	class.Actinobacteria.id.419	rs1438304	A	0.08995	0.01259	2.33e-12	16446
class	class.Actinobacteria.id.419	rs6755383	T	0.08908	0.01253	2.35e-12	16446
class	class.Actinobacteria.id.419	rs10195620	A	0.08987	0.01259	2.35e-12	16446
class	class.Actinobacteria.id.419	rs7355359	C	0.08903	0.01254	2.57e-12	16446
class	class.Actinobacteria.id.419	rs10192827	G	0.08977	0.01258	2.67e-12	16444
class	class.Actinobacteria.id.419	rs10928542	A	0.08865	0.01253	2.99e-12	16446
class	class.Actinobacteria.id.419	rs12998387	A	0.08939	0.01258	3.05e-12	16446
class	class.Actinobacteria.id.419	rs3213889	A	0.08951	0.01259	3.05e-12	16446
class	class.Actinobacteria.id.419	rs4954276	G	0.08885	0.01253	3.11e-12	16446
class	class.Actinobacteria.id.419	rs7608045	C	0.0886	0.01253	3.12e-12	16446
class	class.Actinobacteria.id.419	rs10173394	C	0.08936	0.01258	3.16e-12	16446
class	class.Actinobacteria.id.419	rs13412397	G	0.08898	0.01255	3.27e-12	16446
class	class.Actinobacteria.id.419	rs4954279	A	0.08842	0.01253	3.42e-12	16446
class	class.Actinobacteria.id.419	rs12619365	T	0.08856	0.01258	3.44e-12	16446
class	class.Actinobacteria.id.419	rs2011946	C	0.0839	0.0119	3.8e-12	16441
class	class.Actinobacteria.id.419	rs11679508	A	0.08855	0.01255	4.17e-12	16446
class	class.Actinobacteria.id.419	rs12994270	T	0.08893	0.01258	4.24e-12	16446
class	class.Actinobacteria.id.419	rs13413639	A	0.0881	0.01253	4.37e-12	16446
class	class.Actinobacteria.id.419	rs12469709	C	0.08853	0.01259	5.08e-12	16446
class	class.Actinobacteria.id.419	rs1869829	G	0.08644	0.01244	5.77e-12	16446
class	class.Actinobacteria.id.419	rs1374329	G	0.08873	0.01278	7.89e-12	16446
class	class.Actinobacteria.id.419	rs6760329	A	0.08971	0.01297	1.02e-11	16446
class	class.Actinobacteria.id.419	rs9287442	A	0.0895	0.01292	1.11e-11	16446
class	class.Actinobacteria.id.419	rs10188066	G	0.0893	0.01297	1.29e-11	16446
class	class.Actinobacteria.id.419	rs10928545	A	0.08939	0.01292	1.34e-11	16446
class	class.Actinobacteria.id.419	rs62160860	C	0.11427	0.01699	1.36e-11	16443
class	class.Actinobacteria.id.419	rs11693502	C	0.08126	0.01189	1.4e-11	16445
class	class.Actinobacteria.id.419	rs2304599	C	0.08934	0.01297	1.41e-11	16446
class	class.Actinobacteria.id.419	rs12616520	A	0.08899	0.01292	1.45e-11	16446
class	class.Actinobacteria.id.419	rs10187402	G	0.08452	0.01248	1.53e-11	16441
class	class.Actinobacteria.id.419	rs4954551	A	0.11141	0.01678	1.8e-11	16446
class	class.Actinobacteria.id.419	rs7587285	C	0.11143	0.01676	1.81e-11	16446
class	class.Actinobacteria.id.419	rs2278544	A	0.08848	0.01294	2.06e-11	16446
class	class.Actinobacteria.id.419	rs2278683	C	0.11102	0.01676	2.36e-11	16445
class	class.Actinobacteria.id.419	rs11893318	C	0.11055	0.01678	2.87e-11	16445
class	class.Actinobacteria.id.419	rs11679933	G	0.08031	0.0119	2.9e-11	16442
class	class.Actinobacteria.id.419	rs1030764	C	0.08793	0.01297	3e-11	16446
class	class.Actinobacteria.id.419	rs3820794	C	0.08745	0.01296	3.63e-11	16446
class	class.Actinobacteria.id.419	rs932206	C	0.07612	0.01147	4.07e-11	16315
class	class.Actinobacteria.id.419	rs6714750	G	0.0847	0.01257	4.1e-11	16315
class	class.Actinobacteria.id.419	rs2680880	A	0.07718	0.01146	4.76e-11	16446
class	class.Actinobacteria.id.419	rs7581382	C	-0.0852	0.01407	5.5e-11	15425
class	class.Actinobacteria.id.419	rs935613	T	0.08202	0.01248	7.35e-11	16446
class	class.Actinobacteria.id.419	rs1375132	G	0.08145	0.01246	1.03e-10	16444
class	class.Actinobacteria.id.419	rs6747073	C	0.08016	0.01244	1.85e-10	16444
class	class.Actinobacteria.id.419	rs6704561	T	0.07843	0.01227	2.67e-10	16315
class	class.Actinobacteria.id.419	rs3768998	T	0.10758	0.01731	3.29e-10	16445
class	class.Actinobacteria.id.419	rs2016636	A	0.07918	0.01248	3.54e-10	16446
class	class.Actinobacteria.id.419	rs12328663	C	0.09496	0.01574	4.52e-10	16446
class	class.Actinobacteria.id.419	rs13389481	A	0.09761	0.01611	4.6e-10	16444
class	class.Actinobacteria.id.419	rs2874739	T	0.09515	0.01574	5.05e-10	16446
class	class.Actinobacteria.id.419	rs1900741	T	0.08646	0.01357	5.1e-10	16446
class	class.Actinobacteria.id.419	rs10193348	G	0.09486	0.01575	5.37e-10	16446
class	class.Actinobacteria.id.419	rs10167901	T	0.09513	0.0158	6.17e-10	16446
class	class.Actinobacteria.id.419	rs10167809	T	0.09493	0.0158	6.56e-10	16446
class	class.Actinobacteria.id.419	rs4953948	G	0.09492	0.0158	6.57e-10	16446
class	class.Actinobacteria.id.419	rs4954216	A	0.09484	0.0158	6.84e-10	16446
class	class.Actinobacteria.id.419	rs7568525	A	0.09372	0.01579	7.2e-10	16446
class	class.Actinobacteria.id.419	rs10167884	T	0.09469	0.0158	7.26e-10	16446
class	class.Actinobacteria.id.419	rs4954215	A	0.09464	0.0158	7.31e-10	16446
class	class.Actinobacteria.id.419	rs10208624	T	0.09372	0.01579	7.31e-10	16446
class	class.Actinobacteria.id.419	rs62168942	C	0.09475	0.0158	7.39e-10	16446
class	class.Actinobacteria.id.419	rs10182750	C	0.09466	0.01581	7.6e-10	16446
class	class.Actinobacteria.id.419	rs4953947	C	0.09444	0.01581	7.97e-10	16446
class	class.Actinobacteria.id.419	rs7422031	T	0.09403	0.01574	7.98e-10	16446
class	class.Actinobacteria.id.419	rs13409400	C	0.09445	0.0158	8.28e-10	16446
class	class.Actinobacteria.id.419	rs7573600	C	0.09333	0.01575	8.53e-10	16446
class	class.Actinobacteria.id.419	rs62168941	T	0.09442	0.0158	8.61e-10	16446
class	class.Actinobacteria.id.419	rs4954513	A	0.10778	0.01737	8.8e-10	16446
class	class.Actinobacteria.id.419	rs16832275	G	0.10287	0.01676	8.8e-10	16446
class	class.Actinobacteria.id.419	rs11898045	C	0.09308	0.01575	8.84e-10	16446
class	class.Actinobacteria.id.419	rs56903548	T	0.09345	0.01574	9.49e-10	16446
class	class.Actinobacteria.id.419	rs4954217	T	0.09403	0.0158	9.68e-10	16446
class	class.Actinobacteria.id.419	rs13413872	T	0.09401	0.0158	9.68e-10	16446
class	class.Actinobacteria.id.419	rs13402112	C	0.09401	0.0158	9.68e-10	16446
class	class.Actinobacteria.id.419	rs10186594	G	0.09402	0.0158	9.77e-10	16446
class	class.Actinobacteria.id.419	rs58426504	G	0.09273	0.01575	1.01e-09	16446
class	class.Actinobacteria.id.419	rs4954214	T	0.09381	0.01581	1.01e-09	16446
class	class.Actinobacteria.id.419	rs3213871	T	0.10717	0.01742	1.02e-09	16446
class	class.Actinobacteria.id.419	rs921859	G	0.09378	0.0158	1.05e-09	16446
class	class.Actinobacteria.id.419	rs58697996	A	0.0929	0.01579	1.06e-09	16446
class	class.Actinobacteria.id.419	rs7601696	A	0.0938	0.0158	1.09e-09	16446
class	class.Actinobacteria.id.419	rs6760553	G	0.09359	0.01581	1.09e-09	16446
class	class.Actinobacteria.id.419	rs7577258	A	0.09371	0.0158	1.12e-09	16446
class	class.Actinobacteria.id.419	rs2017831	T	0.09367	0.0158	1.12e-09	16446
class	class.Actinobacteria.id.419	rs3769002	C	0.10692	0.01738	1.12e-09	16446
class	class.Actinobacteria.id.419	rs56263017	C	0.10681	0.01738	1.14e-09	16446
class	class.Actinobacteria.id.419	rs7565268	C	0.09363	0.0158	1.16e-09	16446
class	class.Actinobacteria.id.419	rs56174523	C	0.09349	0.0158	1.18e-09	16446
class	class.Actinobacteria.id.419	rs61087958	T	0.09266	0.01576	1.23e-09	16446
class	class.Actinobacteria.id.419	rs4953946	G	0.09315	0.01581	1.26e-09	16446
class	class.Actinobacteria.id.419	rs11888951	C	0.09304	0.01581	1.34e-09	16446
class	class.Actinobacteria.id.419	rs7601683	T	0.09311	0.0158	1.43e-09	16446
class	class.Actinobacteria.id.419	rs10174944	T	0.093	0.0158	1.44e-09	16445
class	class.Actinobacteria.id.419	rs4954220	A	0.09203	0.01579	1.45e-09	16446
class	class.Actinobacteria.id.419	rs7565149	A	0.09299	0.0158	1.46e-09	16446
class	class.Actinobacteria.id.419	rs62168934	G	0.09291	0.01581	1.51e-09	16446
class	class.Actinobacteria.id.419	rs60350840	G	0.09309	0.01581	1.51e-09	16446
class	class.Actinobacteria.id.419	rs4346445	C	0.09143	0.01581	1.52e-09	16444
class	class.Actinobacteria.id.419	rs16831498	C	0.09376	0.01601	1.61e-09	16446
class	class.Actinobacteria.id.419	rs2164332	C	0.10048	0.01674	1.77e-09	16446
class	class.Actinobacteria.id.419	rs4953945	G	0.09336	0.01587	1.78e-09	16444
class	class.Actinobacteria.id.419	rs7608980	A	0.10646	0.01739	1.81e-09	16446
class	class.Actinobacteria.id.419	rs4954567	T	0.0722	0.01196	1.82e-09	16446
class	class.Actinobacteria.id.419	rs6741481	G	0.09159	0.01575	1.82e-09	16446
class	class.Actinobacteria.id.419	rs7603805	G	0.0918	0.01574	1.89e-09	16446
class	class.Actinobacteria.id.419	rs16832138	A	0.10621	0.01738	1.95e-09	16446
class	class.Actinobacteria.id.419	rs2290518	A	0.09129	0.01575	2.05e-09	16446
class	class.Actinobacteria.id.419	rs2322725	C	0.0999	0.01675	2.12e-09	16446
class	class.Actinobacteria.id.419	rs11884903	C	0.09251	0.01596	2.22e-09	16446
class	class.Actinobacteria.id.419	rs16832156	A	0.10041	0.01678	2.48e-09	16445
class	class.Actinobacteria.id.419	rs1401687	C	0.0716	0.01196	2.49e-09	16446
class	class.Actinobacteria.id.419	rs11903663	G	0.08897	0.01577	2.54e-09	16444
class	class.Actinobacteria.id.419	rs58327215	C	0.09074	0.01578	2.56e-09	16446
class	class.Actinobacteria.id.419	rs6752519	T	0.10417	0.01734	2.61e-09	16446
class	class.Actinobacteria.id.419	rs309132	G	0.10397	0.01713	2.61e-09	16446
class	class.Actinobacteria.id.419	rs56067372	T	0.10518	0.01739	2.72e-09	16446
class	class.Actinobacteria.id.419	rs4640444	C	0.08891	0.01577	2.73e-09	16444
class	class.Actinobacteria.id.419	rs1551497	C	0.09155	0.01581	2.74e-09	16445
class	class.Actinobacteria.id.419	rs10179271	C	0.07136	0.01196	2.79e-09	16446
class	class.Actinobacteria.id.419	rs16832200	C	0.0992	0.01675	2.8e-09	16446
class	class.Actinobacteria.id.419	rs4645053	A	0.08882	0.01577	2.83e-09	16444
class	class.Actinobacteria.id.419	rs6739713	G	0.07681	0.01271	2.85e-09	16446
class	class.Actinobacteria.id.419	rs4954212	G	0.09144	0.01577	2.86e-09	16445
class	class.Actinobacteria.id.419	rs3754690	T	0.10749	0.01797	2.9e-09	16446
class	class.Actinobacteria.id.419	rs2164331	T	0.10364	0.0174	2.91e-09	16446
class	class.Actinobacteria.id.419	rs12478902	C	0.10049	0.01698	2.91e-09	16445
class	class.Actinobacteria.id.419	rs6430561	T	0.09053	0.01579	2.93e-09	16446
class	class.Actinobacteria.id.419	rs10209482	C	0.09207	0.01598	2.96e-09	16446
class	class.Actinobacteria.id.419	rs11890844	G	0.09124	0.01583	3e-09	16445
class	class.Actinobacteria.id.419	rs9941547	A	0.07135	0.012	3.24e-09	16337
class	class.Actinobacteria.id.419	rs13410870	A	0.08997	0.01575	3.24e-09	16446
class	class.Actinobacteria.id.419	rs309126	C	0.09793	0.0163	3.31e-09	16446
class	class.Actinobacteria.id.419	rs6709763	A	0.09093	0.01581	3.33e-09	16446
class	class.Actinobacteria.id.419	rs13402101	A	0.09107	0.01583	3.36e-09	16445
class	class.Actinobacteria.id.419	rs57829242	G	0.09163	0.01596	3.44e-09	16446
class	class.Actinobacteria.id.419	rs13399376	G	0.09095	0.01583	3.49e-09	16445
class	class.Actinobacteria.id.419	rs74266324	A	0.08471	0.0144	3.5e-09	16315
class	class.Actinobacteria.id.419	rs3754692	C	0.07639	0.01271	3.52e-09	16446
class	class.Actinobacteria.id.419	rs17293519	G	0.08959	0.01574	3.78e-09	16446
class	class.Actinobacteria.id.419	rs4494812	G	0.08821	0.01577	3.82e-09	16444
class	class.Actinobacteria.id.419	rs55634455	C	0.10627	0.01795	3.88e-09	16446
class	class.Actinobacteria.id.419	rs4954568	A	0.07067	0.01196	3.97e-09	16446
class	class.Actinobacteria.id.419	rs16831264	C	0.09011	0.01576	4.02e-09	16445
class	class.Actinobacteria.id.419	rs6430593	A	0.09932	0.01676	4.14e-09	16446
class	class.Actinobacteria.id.419	rs6737635	T	0.09028	0.01581	4.38e-09	16446
class	class.Actinobacteria.id.419	rs60433564	C	0.11928	0.02069	4.41e-09	13623
class	class.Actinobacteria.id.419	rs6749119	G	0.08907	0.01574	4.44e-09	16446
class	class.Actinobacteria.id.419	rs10496736	G	0.1188	0.02069	4.66e-09	13623
class	class.Actinobacteria.id.419	rs6721838	G	0.08936	0.01582	4.77e-09	16446
class	class.Actinobacteria.id.419	rs78141345	A	0.10571	0.01796	4.83e-09	16446
class	class.Actinobacteria.id.419	rs11892750	A	0.09032	0.01584	4.99e-09	16445
class	class.Actinobacteria.id.419	rs13427494	A	0.09075	0.01599	5.05e-09	16446
class	class.Actinobacteria.id.419	rs6715785	A	0.07012	0.01195	5.14e-09	16445
class	class.Actinobacteria.id.419	rs11897204	C	0.08863	0.01576	5.4e-09	16446
class	class.Actinobacteria.id.419	rs6706466	G	0.08847	0.01575	5.43e-09	16446
class	class.Actinobacteria.id.419	rs56369660	G	0.08902	0.01576	5.51e-09	16446
class	class.Actinobacteria.id.419	rs4954569	T	0.06993	0.01195	5.53e-09	16445
class	class.Actinobacteria.id.419	rs4954242	G	0.09158	0.01607	5.64e-09	16446
class	class.Actinobacteria.id.419	rs1979033	A	0.06396	0.01138	5.68e-09	16441
class	class.Actinobacteria.id.419	rs11888521	C	0.08701	0.01577	5.91e-09	16444
class	class.Actinobacteria.id.419	rs13408096	T	0.08914	0.01577	5.98e-09	16445
class	class.Actinobacteria.id.419	rs12233092	A	0.09751	0.01685	6.27e-09	16443
class	class.Actinobacteria.id.419	rs4954226	C	0.0896	0.01595	6.38e-09	16446
class	class.Actinobacteria.id.419	rs6723108	T	0.06429	0.01152	6.6e-09	16446
class	class.Actinobacteria.id.419	rs4954213	T	0.08876	0.01577	6.83e-09	16445
class	class.Actinobacteria.id.419	rs4954633	T	0.1153	0.02054	6.93e-09	13623
class	class.Actinobacteria.id.419	rs56211644	C	0.10401	0.01795	7.76e-09	16446
class	class.Actinobacteria.id.419	rs4954221	A	0.08764	0.01578	8.19e-09	16446
class	class.Actinobacteria.id.419	rs11900832	T	0.0887	0.01584	8.63e-09	16445
class	class.Actinobacteria.id.419	rs7597802	T	0.08865	0.01583	8.73e-09	16445
class	class.Actinobacteria.id.419	rs925966	C	0.07089	0.01215	8.98e-09	16315
class	class.Actinobacteria.id.419	rs4954392	G	0.06896	0.01196	8.99e-09	16446
class	class.Actinobacteria.id.419	rs4954570	C	0.0727	0.01281	9.09e-09	16444
class	class.Actinobacteria.id.419	rs950176	G	0.06915	0.01197	9.21e-09	16444
class	class.Actinobacteria.id.419	rs61663334	G	0.0855	0.01578	9.56e-09	16445
class	class.Actinobacteria.id.419	rs11889843	A	0.08795	0.01577	9.72e-09	16445
class	class.Actinobacteria.id.419	rs7563997	A	0.0879	0.01578	9.93e-09	16445
class	class.Actinobacteria.id.419	rs6742013	C	0.0887	0.01599	1.02e-08	16446
class	class.Actinobacteria.id.419	rs57543738	C	0.10333	0.01804	1.03e-08	16446
class	class.Actinobacteria.id.419	rs60376570	A	0.10315	0.01802	1.03e-08	16446
class	class.Actinobacteria.id.419	rs72972104	A	0.11393	0.02055	1.03e-08	13623
class	class.Actinobacteria.id.419	rs12616955	T	0.06868	0.01196	1.03e-08	16446
class	class.Actinobacteria.id.419	rs78793148	A	0.10934	0.01877	1.06e-08	16315
class	class.Actinobacteria.id.419	rs1530559	G	0.06456	0.01138	1.06e-08	16315
class	class.Actinobacteria.id.419	rs10928529	A	0.08807	0.01584	1.09e-08	16445
class	class.Actinobacteria.id.419	rs2874834	G	0.07407	0.01274	1.12e-08	16446
class	class.Actinobacteria.id.419	rs4954566	T	0.06828	0.01196	1.25e-08	16446
class	class.Actinobacteria.id.419	rs2305248	G	0.08625	0.01575	1.3e-08	16446
class	class.Actinobacteria.id.419	rs7565053	T	0.12106	0.02154	1.3e-08	13499
class	class.Actinobacteria.id.419	rs74697610	T	0.11207	0.01993	1.31e-08	16206
class	class.Actinobacteria.id.419	rs584226	C	0.09775	0.01699	1.33e-08	16446
class	class.Actinobacteria.id.419	rs7371606	G	0.07007	0.01216	1.35e-08	16315
class	class.Actinobacteria.id.419	rs4954564	G	0.06836	0.01197	1.35e-08	16444
class	class.Actinobacteria.id.419	rs7605229	T	0.08811	0.01599	1.37e-08	16446
class	class.Actinobacteria.id.419	rs4954572	T	0.06832	0.01203	1.38e-08	16446
class	class.Actinobacteria.id.419	rs4954430	T	0.11505	0.02076	1.38e-08	13622
class	class.Actinobacteria.id.419	rs1123848	T	0.06836	0.01205	1.48e-08	16444
class	class.Actinobacteria.id.419	rs6727889	T	0.08831	0.016	1.49e-08	16446
class	class.Actinobacteria.id.419	rs4954396	C	0.06817	0.01203	1.49e-08	16446
class	class.Actinobacteria.id.419	rs16855656	G	0.09361	0.0164	1.55e-08	16446
class	class.Actinobacteria.id.419	rs62170081	G	0.11501	0.02069	1.56e-08	13623
class	class.Actinobacteria.id.419	rs10803550	T	0.06777	0.01196	1.57e-08	16446
class	class.Actinobacteria.id.419	rs953387	C	0.06759	0.01196	1.67e-08	16446
class	class.Actinobacteria.id.419	rs2102896	C	0.06756	0.01197	1.68e-08	16446
class	class.Actinobacteria.id.419	rs2874874	C	0.10175	0.01802	1.7e-08	16446
class	class.Actinobacteria.id.419	rs2056297	T	0.06761	0.01196	1.76e-08	16446
class	class.Actinobacteria.id.419	rs56982689	T	0.11301	0.02074	1.89e-08	13623
class	class.Actinobacteria.id.419	rs2322812	G	0.10123	0.01802	2.04e-08	16446
class	class.Actinobacteria.id.419	rs3769011	T	0.10089	0.01803	2.16e-08	16446
class	class.Actinobacteria.id.419	rs72970286	G	0.11122	0.02036	2.19e-08	13622
class	class.Actinobacteria.id.419	rs6707289	G	0.114	0.02069	2.2e-08	13623
class	class.Actinobacteria.id.419	rs6720497	A	0.11399	0.02069	2.2e-08	13623
class	class.Actinobacteria.id.419	rs58080116	G	0.10109	0.01802	2.21e-08	16446
class	class.Actinobacteria.id.419	rs4954397	G	0.06742	0.01205	2.3e-08	16446
class	class.Actinobacteria.id.419	rs1964776	T	0.06739	0.01206	2.48e-08	16446
class	class.Actinobacteria.id.419	rs11897217	T	0.08421	0.01579	2.52e-08	16446
class	class.Actinobacteria.id.419	rs61470941	C	0.09953	0.018	2.53e-08	16446
class	class.Actinobacteria.id.419	rs10928558	C	0.06802	0.0122	2.6e-08	16445
class	class.Actinobacteria.id.419	rs4954445	A	0.10029	0.01802	2.61e-08	16446
class	class.Actinobacteria.id.419	rs7594509	T	0.08416	0.01579	2.63e-08	16446
class	class.Actinobacteria.id.419	rs2322445	A	0.08423	0.01578	2.64e-08	16446
class	class.Actinobacteria.id.419	rs12473760	A	0.06658	0.01197	2.67e-08	16446
class	class.Actinobacteria.id.419	rs4954577	G	0.06709	0.01205	2.72e-08	16446
class	class.Actinobacteria.id.419	rs6729961	G	0.11356	0.02069	2.8e-08	13623
class	class.Actinobacteria.id.419	rs3806502	T	0.08568	0.01598	2.9e-08	16446
class	class.Actinobacteria.id.419	rs6705610	G	0.0837	0.01575	2.9e-08	16446
class	class.Actinobacteria.id.419	rs16831994	C	0.11135	0.02055	3.01e-08	13623
class	class.Actinobacteria.id.419	rs16833335	A	0.06689	0.01205	3.03e-08	16446
class	class.Actinobacteria.id.419	rs6738563	T	0.06092	0.01138	3.05e-08	16442
class	class.Actinobacteria.id.419	rs1519525	T	0.06649	0.01203	3.71e-08	16446
class	class.Actinobacteria.id.419	rs35215526	A	0.10439	0.0187	3.82e-08	16442
class	class.Actinobacteria.id.419	rs13008147	G	-0.06679	0.01282	4.02e-08	15425
class	class.Actinobacteria.id.419	rs7609188	C	0.10986	0.02055	4.03e-08	13623
class	class.Actinobacteria.id.419	rs3820790	T	0.09962	0.01822	4.48e-08	16443
class	class.Actinobacteria.id.419	rs62168847	C	0.10273	0.0186	4.7e-08	16442
class	class.Actinobacteria.id.419	rs3739022	A	0.09758	0.01801	4.9e-08	16446
class	class.Actinobacteria.id.419	rs12992815	G	0.09688	0.01788	5.22e-08	16446
class	class.Actinobacteria.id.419	rs7565871	C	0.08193	0.01587	5.28e-08	16445
class	class.Actinobacteria.id.419	rs62168843	C	0.1022	0.0186	5.32e-08	16442
class	class.Actinobacteria.id.419	rs62168846	A	0.10337	0.0187	5.41e-08	16442
class	class.Actinobacteria.id.419	rs9677760	T	0.07658	0.01374	5.6e-08	16446
class	class.Actinobacteria.id.419	rs4954578	C	0.06544	0.01203	6.18e-08	16446
class	class.Actinobacteria.id.419	rs4954573	G	0.06585	0.01219	6.2e-08	16445
class	class.Actinobacteria.id.419	rs1865452	T	0.07653	0.01381	6.27e-08	16446
class	class.Actinobacteria.id.419	rs60963894	G	0.07653	0.01381	6.27e-08	16446
class	class.Actinobacteria.id.419	rs10496737	G	0.07648	0.01381	6.36e-08	16446
class	class.Actinobacteria.id.419	rs56036623	C	0.07057	0.01322	6.37e-08	16446
class	class.Actinobacteria.id.419	rs6716987	A	0.06502	0.01203	7.5e-08	16446
class	class.Actinobacteria.id.419	rs60453613	C	0.07598	0.01381	7.85e-08	16446
class	class.Actinobacteria.id.419	rs12469551	T	0.07587	0.01374	7.98e-08	16446
class	class.Actinobacteria.id.419	rs13010498	C	-0.06402	0.01214	8.22e-08	16315
class	class.Actinobacteria.id.419	rs7595712	T	0.07596	0.01381	9.04e-08	16446
class	class.Actinobacteria.id.419	rs6660520	A	0.0713	0.01339	9.21e-08	16441
class	class.Actinobacteria.id.419	rs62168844	G	0.10002	0.0186	1e-07	16442
class	class.Actinobacteria.id.419	rs6708957	T	0.07534	0.01381	1.01e-07	16446
class	class.Actinobacteria.id.419	rs998451	G	0.05846	0.01154	1.04e-07	16445
class	class.Actinobacteria.id.419	rs7513988	C	0.06936	0.01313	1.06e-07	16442
class	class.Actinobacteria.id.419	rs6745996	G	0.08629	0.01665	1.06e-07	16446
class	class.Actinobacteria.id.419	rs80274970	T	0.1032	0.01963	1.07e-07	15956
class	class.Actinobacteria.id.419	rs12022129	G	0.06974	0.01321	1.09e-07	16443
class	class.Actinobacteria.id.419	rs1469996	G	0.07584	0.01388	1.09e-07	16315
class	class.Actinobacteria.id.419	rs60274701	A	0.09487	0.01783	1.2e-07	16445
class	class.Actinobacteria.id.419	rs4954394	G	0.06657	0.01288	1.22e-07	16446
class	class.Actinobacteria.id.419	rs10193587	C	0.0647	0.0123	1.27e-07	16315
class	class.Actinobacteria.id.419	rs4845143	G	0.0691	0.01322	1.35e-07	16443
class	class.Actinobacteria.id.419	rs147616090	T	0.07451	0.0138	1.37e-07	16446
class	class.Actinobacteria.id.419	rs1469995	A	0.07438	0.0138	1.4e-07	16441
class	class.Actinobacteria.id.419	rs6732236	G	0.07434	0.01381	1.5e-07	16446
class	class.Actinobacteria.id.419	rs7564577	T	0.0824	0.01612	1.65e-07	16444
class	class.Actinobacteria.id.419	rs10928513	T	0.0584	0.01148	1.72e-07	16445
class	class.Actinobacteria.id.419	rs7604460	C	0.08244	0.01547	1.85e-07	16315
class	class.Actinobacteria.id.419	rs6430585	A	0.07344	0.01371	1.95e-07	16446
class	class.Actinobacteria.id.419	rs7582173	A	0.07914	0.01457	2.03e-07	16446
class	class.Actinobacteria.id.419	rs7575241	A	0.07428	0.01395	2.04e-07	16445
class	class.Actinobacteria.id.419	rs872151	T	0.09147	0.01774	2.12e-07	16446
class	class.Actinobacteria.id.419	rs12471781	A	0.08174	0.01556	2.25e-07	16315
class	class.Actinobacteria.id.419	rs4954388	C	0.06387	0.01227	2.39e-07	16442
class	class.Actinobacteria.id.419	rs4954571	A	0.06486	0.01288	2.58e-07	16444
class	class.Actinobacteria.id.419	rs1028182	T	0.06755	0.01322	2.65e-07	16443
class	class.Actinobacteria.id.419	rs10197646	A	0.07832	0.01457	2.68e-07	16446
class	class.Actinobacteria.id.419	rs7568884	T	0.06225	0.0122	2.75e-07	16446
class	class.Actinobacteria.id.419	rs4954556	A	0.1226	0.02474	2.9e-07	9647
class	class.Actinobacteria.id.419	rs13415439	A	0.06208	0.01219	2.94e-07	16446
class	class.Actinobacteria.id.419	rs60241067	T	0.06492	0.01248	3.04e-07	16446
class	class.Actinobacteria.id.419	rs7556781	G	0.0721	0.01369	3.05e-07	16446
class	class.Actinobacteria.id.419	rs4954575	A	0.06206	0.01221	3.11e-07	16446
class	class.Actinobacteria.id.419	rs6430580	G	0.0829	0.01666	3.13e-07	16446
class	class.Actinobacteria.id.419	rs6733547	T	0.07969	0.01599	3.23e-07	16445
class	class.Actinobacteria.id.419	rs10174462	G	0.07388	0.01398	3.33e-07	16446
class	class.Actinobacteria.id.419	rs2056226	G	0.0688	0.01352	3.34e-07	16315
class	class.Actinobacteria.id.419	rs6540645	G	0.06837	0.01346	3.37e-07	16441
class	class.Actinobacteria.id.419	rs1807356	C	0.08153	0.01625	3.49e-07	16446
class	class.Actinobacteria.id.419	rs7589832	C	0.07229	0.0138	3.51e-07	16446
class	class.Actinobacteria.id.419	rs13007153	C	0.06284	0.01226	3.79e-07	16441
class	class.Actinobacteria.id.419	rs73958618	G	0.07166	0.01378	4e-07	16446
class	class.Actinobacteria.id.419	rs1028181	T	0.06772	0.01346	4.41e-07	16441
class	class.Actinobacteria.id.419	rs59869505	C	0.06096	0.01218	4.43e-07	16446
class	class.Actinobacteria.id.419	rs72976292	A	0.06104	0.01219	4.44e-07	16441
class	class.Actinobacteria.id.419	rs55809728	A	0.10735	0.0218	4.47e-07	13617
class	class.Actinobacteria.id.419	rs309124	G	0.07413	0.01454	4.58e-07	16445
class	class.Actinobacteria.id.419	rs4988243	C	0.11209	0.02241	4.65e-07	13514
class	class.Actinobacteria.id.419	rs908704	G	0.06697	0.01337	4.88e-07	16440
class	class.Actinobacteria.id.419	rs16833170	G	0.06078	0.01219	4.94e-07	16446
class	class.Actinobacteria.id.419	rs6685379	G	0.06636	0.01329	5e-07	16315
class	class.Actinobacteria.id.419	rs2090661	G	0.06173	0.01226	5.46e-07	16442
class	class.Actinobacteria.id.419	rs2254780	T	0.07305	0.01469	5.78e-07	16446
class	class.Actinobacteria.id.419	rs1879087	C	0.10375	0.02293	6.2e-07	10415
class	class.Actinobacteria.id.419	rs2441384	C	0.0728	0.01469	6.25e-07	16446
class	class.Actinobacteria.id.419	rs2138992	A	0.06656	0.01346	6.37e-07	16315
class	class.Actinobacteria.id.419	rs309122	G	0.0731	0.01454	6.56e-07	16445
class	class.Actinobacteria.id.419	rs11895609	T	0.0755	0.01593	6.59e-07	16445
class	class.Actinobacteria.id.419	rs6712127	G	0.07169	0.01395	6.67e-07	16446
class	class.Actinobacteria.id.419	rs309123	G	0.07343	0.01474	7.46e-07	16445
class	class.Actinobacteria.id.419	rs8047955	A	0.05736	0.01163	8.32e-07	16439
class	class.Actinobacteria.id.419	rs8057441	C	0.05692	0.01155	8.72e-07	16315
class	class.Actinobacteria.id.419	rs10928554	T	0.09046	0.01738	8.75e-07	16315
class	class.Actinobacteria.id.419	rs4440852	C	0.06568	0.01347	8.75e-07	16315
class	class.Actinobacteria.id.419	rs309152	C	0.07331	0.01498	9.52e-07	16446
class	class.Actinobacteria.id.419	rs75667274	T	0.07635	0.0155	1e-06	16440
class	class.Actinobacteria.id.419	rs6430601	T	0.07598	0.0161	1.01e-06	16443
class	class.Actinobacteria.id.419	rs112407062	T	0.07581	0.01541	1.02e-06	16446
class	class.Actinobacteria.id.419	rs7322849	T	0.09267	0.01924	1.03e-06	16446
class	class.Actinobacteria.id.419	rs6713776	G	0.07459	0.01456	1.04e-06	16446
class	class.Actinobacteria.id.419	rs10180515	A	0.06352	0.01334	1.09e-06	16446
class	class.Actinobacteria.id.419	rs12448146	A	0.05589	0.01151	1.14e-06	16315
class	class.Actinobacteria.id.419	rs908703	G	0.06357	0.0132	1.15e-06	16440
class	class.Actinobacteria.id.419	rs115553816	A	0.07548	0.01542	1.15e-06	16446
class	class.Actinobacteria.id.419	rs1942055	C	0.05454	0.01153	1.16e-06	16441
class	class.Actinobacteria.id.419	rs11684458	G	0.06317	0.01334	1.17e-06	16446
class	class.Actinobacteria.id.419	rs309119	C	0.07222	0.01491	1.17e-06	16446
class	class.Actinobacteria.id.419	rs112396243	T	0.07542	0.01541	1.18e-06	16446
class	class.Actinobacteria.id.419	rs309133	C	0.07226	0.01485	1.2e-06	16444
class	class.Actinobacteria.id.419	rs2176716	T	0.063	0.01334	1.26e-06	16446
class	class.Actinobacteria.id.419	rs16832440	A	0.07559	0.0154	1.27e-06	16445
class	class.Actinobacteria.id.419	rs111682961	T	0.07528	0.01541	1.29e-06	16445
class	class.Actinobacteria.id.419	rs79826902	A	0.07518	0.01541	1.3e-06	16446
class	class.Actinobacteria.id.419	rs12474975	T	0.0749	0.01542	1.31e-06	16446
class	class.Actinobacteria.id.419	rs3098104	A	0.07523	0.01523	1.31e-06	16445
class	class.Actinobacteria.id.419	rs16832243	T	0.07484	0.01542	1.37e-06	16446
class	class.Actinobacteria.id.419	rs1964459	G	0.07543	0.01541	1.38e-06	16442
class	class.Actinobacteria.id.419	rs16832205	A	0.07488	0.01541	1.39e-06	16446
class	class.Actinobacteria.id.419	rs6728946	G	0.07268	0.01503	1.41e-06	16445
class	class.Actinobacteria.id.419	rs12464050	T	0.075	0.01542	1.42e-06	16445
class	class.Actinobacteria.id.419	rs309159	T	0.0723	0.01505	1.44e-06	16446
class	class.Actinobacteria.id.419	rs4954555	C	0.10741	0.02246	1.45e-06	11290
class	class.Actinobacteria.id.419	rs2289959	T	0.07024	0.01469	1.45e-06	16446
class	class.Actinobacteria.id.419	rs586964	A	0.07473	0.01536	1.46e-06	16445
class	class.Actinobacteria.id.419	rs59213715	C	0.0741	0.01535	1.47e-06	16446
class	class.Actinobacteria.id.419	rs75128007	G	0.06348	0.01293	1.47e-06	16315
class	class.Actinobacteria.id.419	rs62160866	G	0.11842	0.02541	1.51e-06	9647
class	class.Actinobacteria.id.419	rs13387501	T	0.06252	0.01334	1.51e-06	16446
class	class.Actinobacteria.id.419	rs41269821	G	0.07253	0.01512	1.53e-06	16440
class	class.Actinobacteria.id.419	rs721765	A	0.0751	0.0154	1.54e-06	16446
class	class.Actinobacteria.id.419	rs72847650	A	-0.0552	0.01178	1.54e-06	15534
class	class.Actinobacteria.id.419	rs309161	A	0.07181	0.01491	1.56e-06	16446
class	class.Actinobacteria.id.419	rs6711493	G	0.06995	0.01458	1.56e-06	16446
class	class.Actinobacteria.id.419	rs77096272	A	0.07468	0.01542	1.59e-06	16445
class	class.Actinobacteria.id.419	rs12476127	G	0.07307	0.01503	1.63e-06	16446
class	class.Actinobacteria.id.419	rs6711997	C	0.06216	0.01332	1.63e-06	16446
class	class.Actinobacteria.id.419	rs4245838	T	0.10684	0.02246	1.63e-06	11290
class	class.Actinobacteria.id.419	rs309170	T	0.0712	0.01486	1.66e-06	16446
class	class.Actinobacteria.id.419	rs499483	A	0.07423	0.01535	1.68e-06	16445
class	class.Actinobacteria.id.419	rs9926823	C	0.05486	0.01151	1.74e-06	16315
class	class.Actinobacteria.id.419	rs16832624	C	0.06219	0.01288	1.75e-06	16315
class	class.Actinobacteria.id.419	rs3098103	C	0.07431	0.01537	1.75e-06	16446
class	class.Actinobacteria.id.419	rs75753154	C	0.0719	0.01503	1.76e-06	16446
class	class.Actinobacteria.id.419	rs309120	C	0.07062	0.01486	1.78e-06	16446
class	class.Actinobacteria.id.419	rs1057031	A	0.07172	0.01499	1.83e-06	16445
class	class.Actinobacteria.id.419	rs7606267	C	0.07174	0.01503	1.84e-06	16446
class	class.Actinobacteria.id.419	rs11688302	T	0.05784	0.01219	1.84e-06	16446
class	class.Actinobacteria.id.419	rs57243841	G	0.0635	0.01317	1.84e-06	16315
class	class.Actinobacteria.id.419	rs10171677	A	0.05295	0.01144	1.86e-06	16315
class	class.Actinobacteria.id.419	rs309158	G	0.06949	0.01453	1.87e-06	16446
class	class.Actinobacteria.id.419	rs9939612	T	0.05475	0.01151	1.89e-06	16315
class	class.Actinobacteria.id.419	rs3087343	G	0.07232	0.0151	1.92e-06	16445
class	class.Actinobacteria.id.419	rs4954557	T	0.05889	0.01239	1.95e-06	16446
class	class.Actinobacteria.id.419	rs309166	T	0.07073	0.01486	1.97e-06	16445
class	class.Actinobacteria.id.419	rs177917	G	0.07079	0.01485	1.97e-06	16446
class	class.Actinobacteria.id.419	rs16832162	A	0.07158	0.01503	1.97e-06	16446
class	class.Actinobacteria.id.419	rs72767435	T	-0.1272	0.02725	1.97e-06	13031
class	class.Actinobacteria.id.419	rs134296	C	0.11027	0.02334	2e-06	14435
class	class.Actinobacteria.id.419	rs2883034	G	0.0622	0.01327	2.01e-06	16315
class	class.Actinobacteria.id.419	rs7599898	T	0.07211	0.015	2.09e-06	16446
class	class.Actinobacteria.id.419	rs7573555	C	0.07134	0.01503	2.1e-06	16446
class	class.Actinobacteria.id.419	rs134366	G	0.11017	0.02342	2.12e-06	14435
class	class.Actinobacteria.id.419	rs62168955	T	0.24496	0.04998	2.14e-06	3450
class	class.Actinobacteria.id.419	rs10841473	G	-0.05861	0.01228	2.14e-06	16444
class	class.Actinobacteria.id.419	rs309118	C	0.0697	0.01457	2.15e-06	16445
class	class.Actinobacteria.id.419	rs11745923	G	0.05544	0.01151	2.15e-06	16445
class	class.Actinobacteria.id.419	rs78364332	C	0.07143	0.01503	2.16e-06	16445
class	class.Actinobacteria.id.419	rs3098102	T	0.07043	0.01486	2.17e-06	16446
class	class.Actinobacteria.id.419	rs134372	A	0.11014	0.02342	2.19e-06	14435
class	class.Actinobacteria.id.419	rs11738544	A	0.05519	0.01145	2.22e-06	16315
class	class.Actinobacteria.id.419	rs6743537	A	0.07239	0.01517	2.22e-06	16446
class	class.Actinobacteria.id.419	rs1438303	T	0.07176	0.015	2.25e-06	16446
class	class.Actinobacteria.id.419	rs10496738	T	0.07392	0.01541	2.26e-06	16446
class	class.Actinobacteria.id.419	rs76380759	A	0.0719	0.015	2.26e-06	16446
class	class.Actinobacteria.id.419	rs309167	T	0.07307	0.01534	2.29e-06	16446
class	class.Actinobacteria.id.419	rs10871420	G	0.05479	0.01158	2.29e-06	16446
class	class.Actinobacteria.id.419	rs2839740	T	0.07323	0.0154	2.3e-06	16445
class	class.Actinobacteria.id.419	rs309165	C	0.06882	0.01453	2.3e-06	16446
class	class.Actinobacteria.id.419	rs56100046	A	0.07328	0.01543	2.3e-06	16445
class	class.Actinobacteria.id.419	rs113974791	G	0.07104	0.01503	2.31e-06	16446
class	class.Actinobacteria.id.419	rs7410699	C	0.10965	0.02339	2.31e-06	14435
class	class.Actinobacteria.id.419	rs4889375	C	0.05458	0.01152	2.32e-06	16315
class	class.Actinobacteria.id.419	rs79954860	T	0.10878	0.02315	2.33e-06	13514
class	class.Actinobacteria.id.419	rs11859935	A	0.05522	0.01167	2.34e-06	16440
class	class.Actinobacteria.id.419	rs309162	A	0.07088	0.01497	2.34e-06	16446
class	class.Actinobacteria.id.419	rs112758679	C	0.07096	0.01503	2.34e-06	16446
class	class.Actinobacteria.id.419	rs134363	G	0.10987	0.02343	2.35e-06	14435
class	class.Actinobacteria.id.419	rs134286	A	0.10916	0.02339	2.35e-06	14435
class	class.Actinobacteria.id.419	rs4988201	G	0.07173	0.01512	2.36e-06	16445
class	class.Actinobacteria.id.419	rs134331	G	0.11011	0.02344	2.37e-06	14435
class	class.Actinobacteria.id.419	rs3769016	G	0.07172	0.015	2.38e-06	16446
class	class.Actinobacteria.id.419	rs614193	T	0.07018	0.01486	2.39e-06	16445
class	class.Actinobacteria.id.419	rs7561565	G	0.07096	0.01497	2.39e-06	16445
class	class.Actinobacteria.id.419	rs134332	G	0.10986	0.02343	2.43e-06	14435
class	class.Actinobacteria.id.419	rs309171	C	0.07062	0.01496	2.43e-06	16446
class	class.Actinobacteria.id.419	rs1515761	T	0.07843	0.01691	2.44e-06	15658
class	class.Actinobacteria.id.419	rs2090660	T	0.06198	0.01297	2.45e-06	16315
class	class.Actinobacteria.id.419	rs134371	T	0.10946	0.02342	2.48e-06	14435
class	class.Actinobacteria.id.419	rs134333	G	0.10992	0.02344	2.48e-06	14435
class	class.Actinobacteria.id.419	rs12935228	G	0.05401	0.0115	2.49e-06	16315
class	class.Actinobacteria.id.419	rs660002	T	0.06849	0.01453	2.52e-06	16446
class	class.Actinobacteria.id.419	rs4954558	G	0.06125	0.01288	2.55e-06	16315
class	class.Actinobacteria.id.419	rs134316	G	0.10875	0.02339	2.55e-06	14435
class	class.Actinobacteria.id.419	rs7581814	G	0.07087	0.01503	2.57e-06	16445
class	class.Actinobacteria.id.419	rs6756200	C	0.0531	0.0114	2.61e-06	16315
class	class.Actinobacteria.id.419	rs2413305	A	0.10939	0.02343	2.61e-06	14435
class	class.Actinobacteria.id.419	rs2413308	T	0.10863	0.02339	2.61e-06	14435
class	class.Actinobacteria.id.419	rs134307	T	0.10871	0.02339	2.61e-06	14435
class	class.Actinobacteria.id.419	rs6753232	C	0.07124	0.015	2.61e-06	16446
class	class.Actinobacteria.id.419	rs2413306	G	0.10857	0.02339	2.62e-06	14435
class	class.Actinobacteria.id.419	rs80261410	C	0.06204	0.01294	2.64e-06	16315
class	class.Actinobacteria.id.419	rs3099428	G	0.06986	0.01486	2.65e-06	16446
class	class.Actinobacteria.id.419	rs3099427	G	0.06987	0.01486	2.66e-06	16446
class	class.Actinobacteria.id.419	rs12928452	A	0.05365	0.01146	2.68e-06	16440
class	class.Actinobacteria.id.419	rs1960171	T	0.05911	0.01241	2.68e-06	16315
class	class.Actinobacteria.id.419	rs134317	A	0.10872	0.02337	2.69e-06	14435
class	class.Actinobacteria.id.419	rs2176718	G	0.05693	0.01218	2.69e-06	16442
class	class.Actinobacteria.id.419	rs134294	T	0.1083	0.02338	2.69e-06	14435
class	class.Actinobacteria.id.419	rs73958638	G	0.10608	0.02317	2.7e-06	12433
class	class.Actinobacteria.id.419	rs79176913	A	0.0708	0.01503	2.71e-06	16445
class	class.Actinobacteria.id.419	rs6518933	G	0.1086	0.02339	2.71e-06	14435
class	class.Actinobacteria.id.419	rs1961273	C	0.05895	0.01255	2.72e-06	16446
class	class.Actinobacteria.id.419	rs4334924	A	0.05552	0.01159	2.74e-06	16441
class	class.Actinobacteria.id.419	rs503227	C	0.07078	0.01511	2.75e-06	16445
class	class.Actinobacteria.id.419	rs134295	T	0.10802	0.02338	2.75e-06	14435
class	class.Actinobacteria.id.419	rs4988163	T	0.07116	0.01511	2.76e-06	16445
class	class.Actinobacteria.id.419	rs11678502	C	0.0545	0.01157	2.76e-06	16446
class	class.Actinobacteria.id.419	rs309142	C	0.06803	0.01452	2.81e-06	16446
class	class.Actinobacteria.id.419	rs12472293	C	0.07008	0.01494	2.82e-06	16446
class	class.Actinobacteria.id.419	rs61253125	C	0.07109	0.01512	2.87e-06	16445
class	class.Actinobacteria.id.419	rs134306	A	0.10826	0.02339	2.89e-06	14435
class	class.Actinobacteria.id.419	rs2459217	G	0.08234	0.0178	2.89e-06	15553
class	class.Actinobacteria.id.419	rs12986776	C	0.05445	0.01157	2.9e-06	16446
class	class.Actinobacteria.id.419	rs309150	A	0.07015	0.01497	2.92e-06	16446
class	class.Actinobacteria.id.419	rs2413309	G	0.10763	0.02339	2.92e-06	14435
class	class.Actinobacteria.id.419	rs309172	G	0.06837	0.01475	2.92e-06	16446
class	class.Actinobacteria.id.419	rs134311	A	0.10784	0.02338	2.95e-06	14435
class	class.Actinobacteria.id.419	rs3112496	T	0.06909	0.01486	2.97e-06	16446
class	class.Actinobacteria.id.419	rs134289	A	0.10789	0.02338	2.98e-06	14435
class	class.Actinobacteria.id.419	rs4888172	A	0.05363	0.0115	2.99e-06	16315
class	class.Actinobacteria.id.419	rs59413285	T	0.0708	0.01501	3.01e-06	16446
class	class.Actinobacteria.id.419	rs6750549	G	0.07081	0.01514	3.04e-06	16315
class	class.Actinobacteria.id.419	rs134308	T	0.10779	0.02339	3.04e-06	14435
class	class.Actinobacteria.id.419	rs62168830	T	0.0707	0.01501	3.1e-06	16446
class	class.Actinobacteria.id.419	rs57530667	G	0.0707	0.01501	3.1e-06	16446
class	class.Actinobacteria.id.419	rs2413310	T	0.10739	0.02339	3.1e-06	14435
class	class.Actinobacteria.id.419	rs111837148	A	0.07092	0.01512	3.12e-06	16445
class	class.Actinobacteria.id.419	rs4954272	G	0.07694	0.01669	3.19e-06	16446
class	class.Actinobacteria.id.419	rs3099429	A	0.07032	0.0151	3.19e-06	16446
class	class.Actinobacteria.id.419	rs134293	T	0.10733	0.02338	3.26e-06	14435
class	class.Actinobacteria.id.419	rs1435577	G	0.07062	0.01511	3.29e-06	16445
class	class.Actinobacteria.id.419	rs134288	G	0.10746	0.02339	3.39e-06	14435
class	class.Actinobacteria.id.419	rs134300	A	0.10708	0.02338	3.41e-06	14435
class	class.Actinobacteria.id.419	rs134301	C	0.10713	0.02338	3.42e-06	14435
class	class.Actinobacteria.id.419	rs134290	G	0.10705	0.02338	3.42e-06	14435
class	class.Actinobacteria.id.419	rs134291	A	0.10705	0.02338	3.42e-06	14435
class	class.Actinobacteria.id.419	rs134285	C	0.10731	0.0234	3.45e-06	14435
class	class.Actinobacteria.id.419	rs4594504	C	0.07047	0.01511	3.45e-06	16445
class	class.Actinobacteria.id.419	rs4888173	G	0.05326	0.0115	3.47e-06	16315
class	class.Actinobacteria.id.419	rs12899991	A	0.07207	0.01539	3.55e-06	16315
class	class.Actinobacteria.id.419	rs62168833	A	0.07041	0.01501	3.59e-06	16446
class	class.Actinobacteria.id.419	rs895285	G	0.07137	0.01541	3.73e-06	16446
class	class.Actinobacteria.id.419	rs134287	C	0.10705	0.02339	3.75e-06	14435
class	class.Actinobacteria.id.419	rs134323	C	0.10786	0.02344	3.84e-06	14435
class	class.Actinobacteria.id.419	rs134292	G	0.10662	0.02338	3.92e-06	14435
class	class.Actinobacteria.id.419	rs134309	A	0.10676	0.02338	3.93e-06	14435
class	class.Actinobacteria.id.419	rs134304	C	0.10661	0.02339	3.99e-06	14435
class	class.Actinobacteria.id.419	rs134305	A	0.10677	0.02339	4.03e-06	14435
class	class.Actinobacteria.id.419	rs4312299	C	0.05335	0.01159	4.03e-06	16441
class	class.Actinobacteria.id.419	rs139939202	A	0.07225	0.01543	4.07e-06	16444
class	class.Actinobacteria.id.419	rs134310	A	0.10638	0.02339	4.08e-06	14435
class	class.Actinobacteria.id.419	rs4954559	G	0.05972	0.01286	4.1e-06	16315
class	class.Actinobacteria.id.419	rs72711368	T	0.05456	0.01172	4.12e-06	16315
class	class.Actinobacteria.id.419	rs11150406	C	0.05284	0.01149	4.16e-06	16315
class	class.Actinobacteria.id.419	rs7607920	C	0.06955	0.015	4.18e-06	16446
class	class.Actinobacteria.id.419	rs309154	T	0.07112	0.01534	4.22e-06	16446
class	class.Actinobacteria.id.419	rs134302	C	0.10639	0.02339	4.24e-06	14435
class	class.Actinobacteria.id.419	rs12049045	A	0.05257	0.01138	4.26e-06	16444
class	class.Actinobacteria.id.419	rs134282	G	0.10641	0.02341	4.28e-06	14435
class	class.Actinobacteria.id.419	rs134339	A	0.10728	0.02344	4.35e-06	14435
class	class.Actinobacteria.id.419	rs35564151	G	0.05156	0.01144	4.39e-06	16315
class	class.Actinobacteria.id.419	rs1376754	G	0.05168	0.0112	4.47e-06	16315
class	class.Actinobacteria.id.419	rs2413312	A	0.10664	0.02342	4.49e-06	14435
class	class.Actinobacteria.id.419	rs34007021	T	0.06931	0.015	4.54e-06	16446
class	class.Actinobacteria.id.419	rs2304366	T	0.06943	0.01503	4.55e-06	16446
class	class.Actinobacteria.id.419	rs2230437	T	0.05302	0.01138	4.55e-06	16445
class	class.Actinobacteria.id.419	rs11674937	C	0.05968	0.0134	4.61e-06	16446
class	class.Actinobacteria.id.419	rs11655079	T	-0.05649	0.01238	4.61e-06	16442
class	class.Actinobacteria.id.419	rs6432655	A	0.05126	0.01114	4.66e-06	16446
class	class.Actinobacteria.id.419	rs134377	A	0.10658	0.02343	4.73e-06	14435
class	class.Actinobacteria.id.419	rs134384	T	0.11316	0.02446	4.79e-06	14435
class	class.Actinobacteria.id.419	rs73957037	A	0.06848	0.01468	4.79e-06	16444
class	class.Actinobacteria.id.419	rs134373	T	0.10614	0.02342	4.8e-06	14435
class	class.Actinobacteria.id.419	rs4072434	C	0.0533	0.01157	4.8e-06	16446
class	class.Actinobacteria.id.419	rs7569447	C	0.07142	0.01606	4.86e-06	16446
class	class.Actinobacteria.id.419	rs134374	C	0.10631	0.02342	4.87e-06	14435
class	class.Actinobacteria.id.419	rs309157	A	0.07043	0.01534	4.91e-06	16446
class	class.Actinobacteria.id.419	rs4072435	C	0.05314	0.01157	4.96e-06	16446
class	class.Actinobacteria.id.419	rs10221893	C	0.05307	0.01157	5.02e-06	16446
class	class.Actinobacteria.id.419	rs12467569	C	0.06889	0.015	5.03e-06	16446
class	class.Actinobacteria.id.419	rs134376	G	0.10625	0.02343	5.06e-06	14435
class	class.Actinobacteria.id.419	rs134381	T	0.10576	0.02349	5.12e-06	14435
class	class.Actinobacteria.id.419	rs5001584	A	0.05263	0.01161	5.22e-06	16315
class	class.Actinobacteria.id.419	rs3769001	G	0.06916	0.01511	5.23e-06	16445
class	class.Actinobacteria.id.419	rs75524146	T	0.07046	0.01541	5.25e-06	16446
class	class.Actinobacteria.id.419	rs309113	A	0.06745	0.01486	5.27e-06	16445
class	class.Actinobacteria.id.419	rs2459218	T	0.07639	0.01707	5.27e-06	15661
class	class.Actinobacteria.id.419	rs11743825	T	0.05334	0.01151	5.28e-06	16446
class	class.Actinobacteria.id.419	rs134347	T	0.10594	0.02342	5.35e-06	14435
class	class.Actinobacteria.id.419	rs12465544	T	0.06901	0.01501	5.39e-06	16446
class	class.Actinobacteria.id.419	rs134391	T	0.10507	0.02347	5.42e-06	14435
class	class.Actinobacteria.id.419	rs134283	A	0.10545	0.02341	5.42e-06	14435
class	class.Actinobacteria.id.419	rs134385	C	0.11233	0.02446	5.52e-06	14435
class	class.Actinobacteria.id.419	rs134383	G	0.1125	0.02446	5.59e-06	14435
class	class.Actinobacteria.id.419	rs4988274	A	0.06999	0.01533	5.61e-06	16315
class	class.Actinobacteria.id.419	rs12446319	C	0.05087	0.01123	5.61e-06	16446
class	class.Actinobacteria.id.419	rs134387	C	0.10481	0.02349	5.62e-06	14435
class	class.Actinobacteria.id.419	rs2413311	T	0.10475	0.02363	5.64e-06	14435
class	class.Actinobacteria.id.419	rs134396	T	0.10394	0.02346	5.7e-06	14435
class	class.Actinobacteria.id.419	rs76622824	G	0.06843	0.015	5.71e-06	16446
class	class.Actinobacteria.id.419	rs62168792	G	0.06842	0.015	5.71e-06	16446
class	class.Actinobacteria.id.419	rs6708336	A	0.05082	0.01132	5.76e-06	16446
class	class.Actinobacteria.id.419	rs7573778	T	0.06882	0.01502	5.79e-06	16446
class	class.Actinobacteria.id.419	rs60253740	T	0.0704	0.01516	5.79e-06	16315
class	class.Actinobacteria.id.419	rs134400	A	0.10387	0.02346	5.93e-06	14435
class	class.Actinobacteria.id.419	rs3814355	T	0.05066	0.01133	5.95e-06	16446
class	class.Actinobacteria.id.419	rs1446586	G	0.06839	0.015	5.95e-06	16446
class	class.Actinobacteria.id.419	rs11682960	T	0.05078	0.01116	5.96e-06	16440
class	class.Actinobacteria.id.419	rs134409	A	0.10396	0.02347	6e-06	14435
class	class.Actinobacteria.id.419	rs134408	G	0.10396	0.02347	6e-06	14435
class	class.Actinobacteria.id.419	rs108272	G	0.1045	0.02349	6.01e-06	14435
class	class.Actinobacteria.id.419	rs134407	A	0.1115	0.02443	6.02e-06	14435
class	class.Actinobacteria.id.419	rs62168897	T	0.05073	0.01132	6.02e-06	16445
class	class.Actinobacteria.id.419	rs134393	T	0.10378	0.02347	6.14e-06	14435
class	class.Actinobacteria.id.419	rs28579	C	0.10355	0.02346	6.17e-06	14435
class	class.Actinobacteria.id.419	rs134330	C	0.10549	0.02344	6.25e-06	14435
class	class.Actinobacteria.id.419	rs12931368	T	0.05062	0.01123	6.26e-06	16441
class	class.Actinobacteria.id.419	rs12475398	T	0.06972	0.01513	6.27e-06	16444
class	class.Actinobacteria.id.419	rs134392	T	0.10355	0.02347	6.29e-06	14435
class	class.Actinobacteria.id.419	rs60966546	T	0.06843	0.01501	6.3e-06	16446
class	class.Actinobacteria.id.419	rs2034261	T	0.0506	0.01133	6.36e-06	16446
class	class.Actinobacteria.id.419	rs62168836	A	0.06849	0.01502	6.43e-06	16446
class	class.Actinobacteria.id.419	rs4988145	C	0.06838	0.01512	6.46e-06	16445
class	class.Actinobacteria.id.419	rs6430612	C	0.05252	0.01151	6.48e-06	16446
class	class.Actinobacteria.id.419	rs72974159	T	0.06	0.0132	6.51e-06	16315
class	class.Actinobacteria.id.419	rs2322813	G	0.06951	0.01516	6.51e-06	16443
class	class.Actinobacteria.id.419	rs6893855	C	-0.07791	0.0173	6.57e-06	16445
class	class.Actinobacteria.id.419	rs7732645	C	-0.07733	0.0173	6.57e-06	16446
class	class.Actinobacteria.id.419	rs134389	G	0.1109	0.02443	6.58e-06	14435
class	class.Actinobacteria.id.419	rs55842567	A	0.05333	0.01152	6.62e-06	16445
class	class.Actinobacteria.id.419	rs16832417	T	0.07028	0.01541	6.7e-06	16446
class	class.Actinobacteria.id.419	rs2278682	C	0.06714	0.01491	6.71e-06	16445
class	class.Actinobacteria.id.419	rs961360	G	0.06812	0.01497	6.74e-06	16446
class	class.Actinobacteria.id.419	rs13024450	C	0.05236	0.01157	6.91e-06	16446
class	class.Actinobacteria.id.419	rs134394	T	0.10295	0.02347	6.98e-06	14435
class	class.Actinobacteria.id.419	rs134395	A	0.10292	0.02346	6.98e-06	14435
class	class.Actinobacteria.id.419	rs4664367	G	0.0504	0.01116	6.98e-06	16442
class	class.Actinobacteria.id.419	rs1496374	A	-0.07735	0.01731	6.98e-06	16445
class	class.Actinobacteria.id.419	rs68005421	C	0.05328	0.01173	7.04e-06	16315
class	class.Actinobacteria.id.419	rs7700479	T	-0.07741	0.01733	7.06e-06	16446
class	class.Actinobacteria.id.419	rs6452041	G	-0.07771	0.01743	7.13e-06	16337
class	class.Actinobacteria.id.419	rs79633114	T	0.0693	0.01517	7.14e-06	16443
class	class.Actinobacteria.id.419	rs6430594	G	0.06784	0.01502	7.19e-06	16445
class	class.Actinobacteria.id.419	rs3814354	A	0.05031	0.01132	7.26e-06	16446
class	class.Actinobacteria.id.419	rs134329	A	0.10477	0.02344	7.31e-06	14435
class	class.Actinobacteria.id.419	rs1533649	A	0.05903	0.01294	7.42e-06	16315
class	class.Actinobacteria.id.419	rs80083040	T	0.15565	0.03452	7.42e-06	8136
class	class.Actinobacteria.id.419	rs7592050	G	0.06803	0.01502	7.44e-06	16446
class	class.Actinobacteria.id.419	rs56146525	C	0.05303	0.01149	7.54e-06	16445
class	class.Actinobacteria.id.419	rs10200263	C	0.052	0.01153	7.58e-06	16446
class	class.Actinobacteria.id.419	rs10166142	G	0.0502	0.01132	7.63e-06	16446
class	class.Actinobacteria.id.419	rs76097170	T	0.06707	0.01484	7.63e-06	16443
class	class.Actinobacteria.id.419	rs134268	C	0.1022	0.02322	7.63e-06	14433
class	class.Actinobacteria.id.419	rs134404	A	0.10571	0.02388	7.65e-06	14435
class	class.Actinobacteria.id.419	rs56271357	T	0.05013	0.01132	7.66e-06	16446
class	class.Actinobacteria.id.419	rs2491158	G	0.06748	0.01516	7.71e-06	15663
class	class.Actinobacteria.id.419	rs7721660	G	-0.07725	0.01738	7.75e-06	16446
class	class.Actinobacteria.id.419	rs1496375	C	-0.07714	0.01732	7.79e-06	16445
class	class.Actinobacteria.id.419	rs134416	A	0.10298	0.02346	7.86e-06	14435
class	class.Actinobacteria.id.419	rs961091	G	0.05016	0.01121	7.87e-06	16444
class	class.Actinobacteria.id.419	rs9937275	A	0.0519	0.01165	7.87e-06	16315
class	class.Actinobacteria.id.419	rs56104584	C	0.05291	0.01152	7.88e-06	16445
class	class.Actinobacteria.id.419	rs79931555	G	0.09642	0.02193	7.9e-06	14620
class	class.Actinobacteria.id.419	rs56042615	A	0.05293	0.01152	7.93e-06	16445
class	class.Actinobacteria.id.419	rs134410	T	0.10244	0.02347	8.05e-06	14435
class	class.Actinobacteria.id.419	rs2243193	A	0.05706	0.01282	8.05e-06	16446
class	class.Actinobacteria.id.419	rs11895319	C	0.06561	0.01465	8.07e-06	16446
class	class.Actinobacteria.id.419	rs72717432	A	0.05257	0.01153	8.12e-06	16315
class	class.Actinobacteria.id.419	rs12187440	A	0.05248	0.01149	8.2e-06	16445
class	class.Actinobacteria.id.419	rs319899	A	0.07337	0.01625	8.2e-06	15665
class	class.Actinobacteria.id.419	rs134419	C	0.11029	0.0245	8.21e-06	14435
class	class.Actinobacteria.id.419	rs319900	C	0.06881	0.01515	8.33e-06	15664
class	class.Actinobacteria.id.419	rs4953938	A	0.04981	0.01134	8.39e-06	16446
class	class.Actinobacteria.id.419	rs134411	C	0.10231	0.02347	8.51e-06	14435
class	class.Actinobacteria.id.419	rs12474093	A	0.07093	0.01586	8.56e-06	16206
class	class.Actinobacteria.id.419	rs134417	A	0.10234	0.02346	8.64e-06	14435
class	class.Actinobacteria.id.419	rs13018756	C	0.05174	0.01157	8.67e-06	16446
class	class.Actinobacteria.id.419	rs12373779	C	0.06799	0.01505	8.77e-06	16445
class	class.Actinobacteria.id.419	rs1983357	C	0.06227	0.01396	8.78e-06	15665
class	class.Actinobacteria.id.419	rs2278731	C	0.06744	0.01499	8.85e-06	16446
class	class.Actinobacteria.id.419	rs1947112	G	0.04979	0.01132	8.87e-06	16445
class	class.Actinobacteria.id.419	rs1056465	A	0.05263	0.01149	8.88e-06	16445
class	class.Actinobacteria.id.419	rs6889494	T	0.05216	0.0115	8.95e-06	16445
class	class.Actinobacteria.id.419	rs10165053	C	0.05188	0.01158	8.95e-06	16443
class	class.Actinobacteria.id.419	rs9800013	G	0.05983	0.01382	8.95e-06	16337
class	class.Actinobacteria.id.419	rs11742144	A	0.05212	0.01153	9.04e-06	16446
class	class.Actinobacteria.id.419	rs1390633	T	-0.07653	0.01733	9.08e-06	16446
class	class.Actinobacteria.id.419	rs7003528	T	0.05267	0.01201	9.09e-06	16315
class	class.Actinobacteria.id.419	rs11925340	C	0.06239	0.01397	9.1e-06	15665
class	class.Actinobacteria.id.419	rs2198214	C	0.04953	0.01114	9.13e-06	16443
class	class.Actinobacteria.id.419	rs60317558	A	-0.08126	0.01823	9.19e-06	16442
class	class.Actinobacteria.id.419	rs4889377	A	0.05105	0.01152	9.38e-06	16315
class	class.Actinobacteria.id.419	rs78274583	T	0.06859	0.01541	9.44e-06	16446
class	class.Actinobacteria.id.419	rs2243174	G	0.05654	0.01281	9.45e-06	16445
class	class.Actinobacteria.id.419	rs2357913	G	0.04958	0.01115	9.45e-06	16446
class	class.Actinobacteria.id.419	rs2386683	T	-0.07638	0.01733	9.48e-06	16445
class	class.Actinobacteria.id.419	rs112084119	T	0.06597	0.01501	9.54e-06	16445
class	class.Actinobacteria.id.419	rs77985886	T	0.08668	0.01922	9.56e-06	16446
class	class.Actinobacteria.id.419	rs58110576	A	0.05198	0.01173	9.61e-06	16315
class	class.Actinobacteria.id.419	rs11886852	A	0.06562	0.01465	9.66e-06	16446
class	class.Actinobacteria.id.419	rs72717440	T	0.05202	0.0115	9.68e-06	16445
class	class.Actinobacteria.id.419	rs34847072	C	0.05241	0.01152	9.7e-06	16445
class	class.Actinobacteria.id.419	rs10187990	G	0.04949	0.01133	9.73e-06	16446
class	class.Actinobacteria.id.419	rs58509842	A	0.06807	0.01507	9.73e-06	16446
class	class.Actinobacteria.id.419	rs28815269	G	0.05151	0.01161	9.75e-06	16315
class	class.Actinobacteria.id.419	rs13094880	T	0.06236	0.014	9.76e-06	15665
class	class.Actinobacteria.id.419	rs2686790	T	0.06605	0.015	9.8e-06	16446
class	class.Actinobacteria.id.419	rs358060	G	-0.05012	0.01136	9.8e-06	16440
class	class.Actinobacteria.id.419	rs309143	G	0.06643	0.01496	9.83e-06	16446
class	class.Actinobacteria.id.419	rs1517925	C	0.06198	0.01396	9.84e-06	15665
class	class.Actinobacteria.id.419	rs1374289	T	0.04947	0.01133	9.93e-06	16445
class	class.Alphaproteobacteria.id.2379	rs9813022	A	-0.07552	0.01534	8.5e-07	9658
class	class.Alphaproteobacteria.id.2379	rs76784716	A	0.13019	0.0267	9.27e-07	9658
class	class.Alphaproteobacteria.id.2379	rs140912403	C	-0.15681	0.03165	1.06e-06	8585
class	class.Alphaproteobacteria.id.2379	rs77497586	T	0.1282	0.02668	1.22e-06	9653
class	class.Alphaproteobacteria.id.2379	rs75071199	A	0.12748	0.0267	1.42e-06	9658
class	class.Alphaproteobacteria.id.2379	rs55661963	C	0.12737	0.02669	1.67e-06	9657
class	class.Alphaproteobacteria.id.2379	rs34569731	A	0.07364	0.01569	2.78e-06	9180
class	class.Alphaproteobacteria.id.2379	rs10803434	A	-0.0692	0.01483	3.36e-06	9180
class	class.Alphaproteobacteria.id.2379	rs10803433	T	-0.06893	0.01484	3.58e-06	9180
class	class.Alphaproteobacteria.id.2379	rs6429803	C	-0.06853	0.01485	4.13e-06	9180
class	class.Alphaproteobacteria.id.2379	rs12740709	A	-0.06808	0.01485	4.69e-06	9180
class	class.Alphaproteobacteria.id.2379	rs55876211	C	-0.08139	0.01836	6.06e-06	9654
class	class.Alphaproteobacteria.id.2379	rs7960664	G	0.09761	0.02144	7.13e-06	9661
class	class.Alphaproteobacteria.id.2379	rs58955578	T	0.13396	0.0304	7.75e-06	8238
class	class.Alphaproteobacteria.id.2379	rs17070864	C	-0.07695	0.01737	7.84e-06	9661
class	class.Alphaproteobacteria.id.2379	rs17061716	G	0.09319	0.02069	7.85e-06	9530
class	class.Alphaproteobacteria.id.2379	rs12977163	G	0.06837	0.01533	8.11e-06	9180
class	class.Alphaproteobacteria.id.2379	rs6746957	A	-0.17326	0.0364	9.11e-06	5652
class	class.Alphaproteobacteria.id.2379	rs56752332	T	-0.07962	0.01835	9.65e-06	9653
class	class.Bacilli.id.1673	rs2952251	A	-0.06085	0.01234	6.59e-07	17493
class	class.Bacilli.id.1673	rs77558518	A	-0.10942	0.02221	7.18e-07	15969
class	class.Bacilli.id.1673	rs57872228	C	-0.07185	0.01459	7.28e-07	17508
class	class.Bacilli.id.1673	rs12642660	A	-0.0778	0.01542	8.32e-07	17507
class	class.Bacilli.id.1673	rs35344081	G	0.06191	0.01266	9.35e-07	17507
class	class.Bacilli.id.1673	rs78938557	T	0.10809	0.02319	9.54e-07	15359
class	class.Bacilli.id.1673	rs11730038	G	-0.06437	0.01282	1.07e-06	17510
class	class.Bacilli.id.1673	rs76717940	T	0.15633	0.03259	1.07e-06	8017
class	class.Bacilli.id.1673	rs2009619	A	-0.05963	0.01237	1.17e-06	17506
class	class.Bacilli.id.1673	rs4131679	C	-0.06416	0.01282	1.17e-06	17510
class	class.Bacilli.id.1673	rs4293791	C	-0.06393	0.0128	1.23e-06	17509
class	class.Bacilli.id.1673	rs17708276	A	-0.07953	0.01655	1.34e-06	17399
class	class.Bacilli.id.1673	rs1962325	C	0.05488	0.01143	1.6e-06	17489
class	class.Bacilli.id.1673	rs74352383	T	-0.1041	0.02167	1.69e-06	16652
class	class.Bacilli.id.1673	rs9581006	C	0.2253	0.04677	1.8e-06	4253
class	class.Bacilli.id.1673	rs80205102	C	-0.06281	0.01283	2e-06	17510
class	class.Bacilli.id.1673	rs11110282	A	-0.10481	0.02163	2.08e-06	16159
class	class.Bacilli.id.1673	rs2975635	T	-0.05717	0.01216	2.32e-06	17504
class	class.Bacilli.id.1673	rs6813875	A	-0.06214	0.01281	2.44e-06	17510
class	class.Bacilli.id.1673	rs9445783	T	-0.10234	0.02166	2.53e-06	16652
class	class.Bacilli.id.1673	rs80327990	G	-0.06205	0.01283	2.62e-06	17510
class	class.Bacilli.id.1673	rs12368593	C	-0.10489	0.02188	2.64e-06	16159
class	class.Bacilli.id.1673	rs11967379	T	-0.10248	0.02153	2.65e-06	16652
class	class.Bacilli.id.1673	rs113280052	C	-0.10489	0.02231	2.73e-06	15969
class	class.Bacilli.id.1673	rs80123130	G	-0.06181	0.01283	2.91e-06	17510
class	class.Bacilli.id.1673	rs4699544	A	-0.06173	0.01283	2.97e-06	17510
class	class.Bacilli.id.1673	rs80243853	G	-0.10437	0.02189	3.07e-06	16159
class	class.Bacilli.id.1673	rs4028634	T	0.05111	0.01094	3.08e-06	17510
class	class.Bacilli.id.1673	rs78368499	T	-0.10118	0.02166	3.1e-06	16652
class	class.Bacilli.id.1673	rs11248956	C	0.05786	0.01263	3.16e-06	17510
class	class.Bacilli.id.1673	rs11110281	T	-0.10499	0.02206	3.17e-06	16048
class	class.Bacilli.id.1673	rs60533369	A	-0.06142	0.01282	3.3e-06	17510
class	class.Bacilli.id.1673	rs11729948	A	-0.06137	0.01283	3.43e-06	17510
class	class.Bacilli.id.1673	rs11110276	T	-0.10234	0.02162	3.53e-06	16159
class	class.Bacilli.id.1673	rs2952176	G	-0.05604	0.01212	3.54e-06	17504
class	class.Bacilli.id.1673	rs7959495	C	-0.10331	0.02179	3.66e-06	16159
class	class.Bacilli.id.1673	rs2131006	G	-0.0926	0.01952	3.85e-06	16235
class	class.Bacilli.id.1673	rs2559847	T	-0.10275	0.02186	3.9e-06	16159
class	class.Bacilli.id.1673	rs11835118	T	-0.10187	0.02164	4.03e-06	16159
class	class.Bacilli.id.1673	rs2952228	T	-0.05603	0.01228	4.11e-06	17506
class	class.Bacilli.id.1673	rs11110283	A	-0.10356	0.02206	4.12e-06	16048
class	class.Bacilli.id.1673	rs78017832	T	-0.10369	0.02203	4.14e-06	16048
class	class.Bacilli.id.1673	rs12644214	G	-0.07286	0.01547	4.27e-06	17396
class	class.Bacilli.id.1673	rs11837200	C	-0.10153	0.02164	4.33e-06	16159
class	class.Bacilli.id.1673	rs11110268	C	-0.10337	0.02203	4.43e-06	16048
class	class.Bacilli.id.1673	rs9445784	T	-0.0995	0.02167	4.45e-06	16649
class	class.Bacilli.id.1673	rs12595929	T	0.05695	0.01262	4.59e-06	17510
class	class.Bacilli.id.1673	rs7689028	A	-0.05197	0.01133	4.86e-06	17508
class	class.Bacilli.id.1673	rs694949	A	-0.08245	0.01792	5e-06	16733
class	class.Bacilli.id.1673	rs12371930	A	-0.10627	0.02303	5.11e-06	15672
class	class.Bacilli.id.1673	rs11249980	T	-0.05583	0.0123	5.14e-06	17510
class	class.Bacilli.id.1673	rs9669453	A	-0.10185	0.02186	5.24e-06	16159
class	class.Bacilli.id.1673	rs2975647	A	-0.05542	0.01228	5.41e-06	17506
class	class.Bacilli.id.1673	rs11110264	G	-0.10276	0.02209	5.42e-06	16045
class	class.Bacilli.id.1673	rs12797734	T	0.05768	0.01263	5.58e-06	17035
class	class.Bacilli.id.1673	rs117905191	A	-0.1023	0.02203	5.61e-06	16048
class	class.Bacilli.id.1673	rs2975655	A	-0.05547	0.01229	5.74e-06	17510
class	class.Bacilli.id.1673	rs11110158	A	-0.10394	0.02266	5.96e-06	16046
class	class.Bacilli.id.1673	rs4260895	C	-0.0543	0.01223	5.97e-06	17510
class	class.Bacilli.id.1673	rs2370083	G	-0.08119	0.018	5.98e-06	17398
class	class.Bacilli.id.1673	rs13379080	C	-0.08117	0.01799	5.99e-06	17399
class	class.Bacilli.id.1673	rs11110288	T	-0.10054	0.02175	6.07e-06	16159
class	class.Bacilli.id.1673	rs2975649	T	-0.05513	0.01228	6.1e-06	17499
class	class.Bacilli.id.1673	rs17030005	T	-0.10112	0.02186	6.15e-06	16159
class	class.Bacilli.id.1673	rs11097541	A	-0.05183	0.01143	6.27e-06	17509
class	class.Bacilli.id.1673	rs17030023	T	-0.10096	0.02186	6.42e-06	16159
class	class.Bacilli.id.1673	rs11932798	T	-0.05133	0.01133	6.54e-06	17509
class	class.Bacilli.id.1673	rs28564647	T	-0.06152	0.01371	6.73e-06	17501
class	class.Bacilli.id.1673	rs7313123	C	-0.08926	0.01955	6.74e-06	16734
class	class.Bacilli.id.1673	rs78843973	T	-0.10128	0.02203	6.83e-06	16048
class	class.Bacilli.id.1673	rs7764486	G	-0.09834	0.02165	6.89e-06	16652
class	class.Bacilli.id.1673	rs4374023	A	-0.10026	0.02178	6.91e-06	16156
class	class.Bacilli.id.1673	rs75132655	G	-0.08909	0.01955	7.08e-06	16734
class	class.Bacilli.id.1673	rs2952183	T	-0.06569	0.01501	7.17e-06	17509
class	class.Bacilli.id.1673	rs2952262	A	-0.05496	0.01231	7.18e-06	17507
class	class.Bacilli.id.1673	rs2271029	A	0.04919	0.01095	7.28e-06	17510
class	class.Bacilli.id.1673	rs2975654	A	-0.05494	0.0123	7.3e-06	17510
class	class.Bacilli.id.1673	rs7666190	C	-0.10412	0.02467	7.6e-06	10569
class	class.Bacilli.id.1673	rs694954	T	-0.08064	0.01788	7.64e-06	16733
class	class.Bacilli.id.1673	rs11726025	A	-0.10429	0.02469	7.65e-06	10569
class	class.Bacilli.id.1673	rs2952168	C	-0.05498	0.01234	7.69e-06	17399
class	class.Bacilli.id.1673	rs17151854	T	-0.06816	0.01576	7.7e-06	17510
class	class.Bacilli.id.1673	rs574104	G	-0.07901	0.01762	7.84e-06	16719
class	class.Bacilli.id.1673	rs2952257	C	-0.05442	0.01228	7.87e-06	17506
class	class.Bacilli.id.1673	rs2975653	A	-0.0544	0.01228	8.08e-06	17506
class	class.Bacilli.id.1673	rs2952258	T	-0.05438	0.01228	8.18e-06	17506
class	class.Bacilli.id.1673	rs78367981	C	-0.09915	0.02175	8.2e-06	16159
class	class.Bacilli.id.1673	rs2370086	G	-0.0796	0.01798	8.27e-06	17398
class	class.Bacilli.id.1673	rs6815078	C	-0.05073	0.01133	8.28e-06	17502
class	class.Bacilli.id.1673	rs116878826	C	-0.0993	0.0218	8.37e-06	16044
class	class.Bacilli.id.1673	rs3911531	C	-0.05986	0.01348	8.53e-06	17504
class	class.Bacilli.id.1673	rs11097542	T	-0.0514	0.01147	8.6e-06	17508
class	class.Bacilli.id.1673	rs10034695	C	-0.10451	0.02466	8.63e-06	10569
class	class.Bacilli.id.1673	rs17851246	A	-0.09962	0.02188	8.63e-06	16048
class	class.Bacilli.id.1673	rs11576960	C	-0.0649	0.01467	8.64e-06	17497
class	class.Bacilli.id.1673	rs9345899	A	-0.07917	0.01748	8.66e-06	16733
class	class.Bacilli.id.1673	rs7138882	G	-0.09887	0.02175	8.72e-06	16159
class	class.Bacilli.id.1673	rs12370758	C	-0.10065	0.0221	8.76e-06	16045
class	class.Bacilli.id.1673	rs28491054	G	-0.06514	0.01501	8.76e-06	17502
class	class.Bacilli.id.1673	rs79728246	C	-0.09884	0.02173	8.83e-06	16159
class	class.Bacilli.id.1673	rs12372388	A	-0.09881	0.02175	8.84e-06	16159
class	class.Bacilli.id.1673	rs7187700	A	0.05549	0.01262	8.96e-06	17510
class	class.Bacilli.id.1673	rs4968759	A	-0.04805	0.01085	9.14e-06	17507
class	class.Bacilli.id.1673	rs7627280	C	0.05083	0.01142	9.15e-06	17508
class	class.Bacilli.id.1673	rs689314	T	-0.07912	0.01773	9.15e-06	16720
class	class.Bacilli.id.1673	rs4459992	T	0.05147	0.01159	9.31e-06	17495
class	class.Bacilli.id.1673	rs79412464	A	-0.08355	0.01839	9.35e-06	16423
class	class.Bacilli.id.1673	rs6825077	G	-0.10858	0.02536	9.38e-06	9909
class	class.Bacilli.id.1673	rs117585280	A	-0.10014	0.02211	9.68e-06	16045
class	class.Bacteroidia.id.912	rs55773148	G	-0.1188	0.02356	6.55e-07	11482
class	class.Bacteroidia.id.912	rs55993203	A	-0.1188	0.02356	6.55e-07	11482
class	class.Bacteroidia.id.912	rs7631304	G	-0.06489	0.01326	6.83e-07	18467
class	class.Bacteroidia.id.912	rs73512608	G	-0.11866	0.02356	6.84e-07	11482
class	class.Bacteroidia.id.912	rs73846128	A	-0.06516	0.01331	7.15e-07	18467
class	class.Bacteroidia.id.912	rs56358950	C	-0.11872	0.02356	7.49e-07	11482
class	class.Bacteroidia.id.912	rs60610351	A	-0.1181	0.02356	8.11e-07	11482
class	class.Bacteroidia.id.912	rs58269684	T	-0.11792	0.02356	8.74e-07	11482
class	class.Bacteroidia.id.912	rs74090639	A	-0.11785	0.02356	9.3e-07	11482
class	class.Bacteroidia.id.912	rs11929346	C	-0.06405	0.01325	9.65e-07	18467
class	class.Bacteroidia.id.912	rs35800684	A	-0.0639	0.01325	1.01e-06	18467
class	class.Bacteroidia.id.912	rs60614038	A	-0.11709	0.02356	1.05e-06	11482
class	class.Bacteroidia.id.912	rs58298316	G	-0.11709	0.02356	1.05e-06	11482
class	class.Bacteroidia.id.912	rs17085771	T	-0.11722	0.02354	1.05e-06	11482
class	class.Bacteroidia.id.912	rs7611599	T	-0.06354	0.01326	1.14e-06	18467
class	class.Bacteroidia.id.912	rs2210451	G	-0.11615	0.02357	1.16e-06	11482
class	class.Bacteroidia.id.912	rs9788409	C	-0.11663	0.02354	1.17e-06	11482
class	class.Bacteroidia.id.912	rs74937713	T	-0.06346	0.01319	1.18e-06	18459
class	class.Bacteroidia.id.912	rs2150960	C	-0.11598	0.02357	1.18e-06	11482
class	class.Bacteroidia.id.912	rs112343530	C	-0.11546	0.02357	1.21e-06	11482
class	class.Bacteroidia.id.912	rs73975615	G	-0.20702	0.04426	1.21e-06	3350
class	class.Bacteroidia.id.912	rs2210454	T	-0.11595	0.02357	1.27e-06	11482
class	class.Bacteroidia.id.912	rs7629132	T	-0.0632	0.01319	1.29e-06	18458
class	class.Bacteroidia.id.912	rs74090627	T	-0.11564	0.02357	1.31e-06	11482
class	class.Bacteroidia.id.912	rs56949730	G	-0.11554	0.02357	1.32e-06	11482
class	class.Bacteroidia.id.912	rs112675712	C	-0.11471	0.02357	1.34e-06	11482
class	class.Bacteroidia.id.912	rs80015632	G	-0.11545	0.02357	1.36e-06	11482
class	class.Bacteroidia.id.912	rs7337863	A	-0.11463	0.02375	1.36e-06	11482
class	class.Bacteroidia.id.912	rs12938514	A	-0.19998	0.0416	1.42e-06	3350
class	class.Bacteroidia.id.912	rs12486528	A	-0.06366	0.01339	1.45e-06	18467
class	class.Bacteroidia.id.912	rs11920519	G	-0.06282	0.01317	1.49e-06	18464
class	class.Bacteroidia.id.912	rs17085818	C	-0.11538	0.02353	1.49e-06	11482
class	class.Bacteroidia.id.912	rs2210452	A	-0.11482	0.02357	1.5e-06	11482
class	class.Bacteroidia.id.912	rs73846120	G	-0.06313	0.01331	1.53e-06	18467
class	class.Bacteroidia.id.912	rs11916046	A	-0.06275	0.0132	1.57e-06	18467
class	class.Bacteroidia.id.912	rs17085798	A	-0.11476	0.02354	1.6e-06	11482
class	class.Bacteroidia.id.912	rs111845179	T	0.10044	0.02133	1.66e-06	16526
class	class.Bacteroidia.id.912	rs36076607	C	-0.06217	0.01314	1.66e-06	18467
class	class.Bacteroidia.id.912	rs1996069	C	-0.06292	0.01329	1.69e-06	18467
class	class.Bacteroidia.id.912	rs71322866	C	-0.06287	0.0133	1.71e-06	18467
class	class.Bacteroidia.id.912	rs35532963	G	-0.06238	0.01318	1.76e-06	18456
class	class.Bacteroidia.id.912	rs34519192	G	-0.06224	0.01318	1.83e-06	18456
class	class.Bacteroidia.id.912	rs11871360	G	-0.20286	0.04418	1.86e-06	3350
class	class.Bacteroidia.id.912	rs6794198	T	-0.06222	0.01323	1.86e-06	18456
class	class.Bacteroidia.id.912	rs34922683	T	-0.06217	0.01321	2.04e-06	18467
class	class.Bacteroidia.id.912	rs907713	C	-0.06232	0.0133	2.05e-06	18467
class	class.Bacteroidia.id.912	rs2032750	T	-0.05048	0.01064	2.08e-06	17986
class	class.Bacteroidia.id.912	rs11916939	A	-0.06201	0.01321	2.1e-06	18467
class	class.Bacteroidia.id.912	rs2346325	G	-0.06197	0.01319	2.1e-06	18467
class	class.Bacteroidia.id.912	rs71322864	A	-0.06188	0.01323	2.12e-06	18456
class	class.Bacteroidia.id.912	rs1040016	T	-0.06194	0.01319	2.13e-06	18467
class	class.Bacteroidia.id.912	rs3946805	G	-0.06171	0.01319	2.28e-06	18467
class	class.Bacteroidia.id.912	rs2346324	G	-0.06174	0.01319	2.29e-06	18467
class	class.Bacteroidia.id.912	rs35176045	T	-0.06161	0.01326	2.31e-06	18467
class	class.Bacteroidia.id.912	rs34046877	C	-0.06153	0.01321	2.34e-06	18456
class	class.Bacteroidia.id.912	rs2225529	T	-0.11268	0.02375	2.35e-06	11474
class	class.Bacteroidia.id.912	rs4474577	A	-0.11538	0.02428	2.43e-06	11001
class	class.Bacteroidia.id.912	rs60660711	A	-0.1124	0.0237	2.47e-06	11480
class	class.Bacteroidia.id.912	rs12496485	A	-0.06191	0.01332	2.49e-06	18467
class	class.Bacteroidia.id.912	rs7338117	G	-0.11226	0.02374	2.57e-06	11482
class	class.Bacteroidia.id.912	rs13100590	C	-0.06137	0.01319	2.63e-06	18467
class	class.Bacteroidia.id.912	rs17085738	G	-0.11223	0.02373	2.65e-06	11482
class	class.Bacteroidia.id.912	rs17085746	G	-0.11223	0.02373	2.65e-06	11482
class	class.Bacteroidia.id.912	rs73510191	C	-0.11251	0.02358	2.67e-06	11479
class	class.Bacteroidia.id.912	rs56335733	T	-0.11265	0.02373	2.68e-06	11482
class	class.Bacteroidia.id.912	rs73510178	A	-0.11205	0.02375	2.71e-06	11482
class	class.Bacteroidia.id.912	rs17026821	C	-0.06128	0.01319	2.71e-06	18467
class	class.Bacteroidia.id.912	rs13060907	A	-0.06128	0.01324	2.78e-06	18465
class	class.Bacteroidia.id.912	rs7546249	T	-0.05516	0.0118	2.83e-06	18466
class	class.Bacteroidia.id.912	rs61070599	T	-0.11194	0.02373	2.94e-06	11482
class	class.Bacteroidia.id.912	rs6777119	C	-0.061	0.01319	2.94e-06	18467
class	class.Bacteroidia.id.912	rs6791217	T	-0.06108	0.01325	3.01e-06	18465
class	class.Bacteroidia.id.912	rs60722059	G	-0.11137	0.02375	3.03e-06	11482
class	class.Bacteroidia.id.912	rs17026797	T	-0.06104	0.01321	3.12e-06	18465
class	class.Bacteroidia.id.912	rs60869989	A	-0.11155	0.02373	3.14e-06	11482
class	class.Bacteroidia.id.912	rs73512626	A	-0.11135	0.02371	3.26e-06	11482
class	class.Bacteroidia.id.912	rs74090631	G	-0.11096	0.02375	3.38e-06	11482
class	class.Bacteroidia.id.912	rs73510184	T	-0.11096	0.02375	3.38e-06	11482
class	class.Bacteroidia.id.912	rs61289215	T	-0.1112	0.02373	3.53e-06	11482
class	class.Bacteroidia.id.912	rs13097740	A	-0.06015	0.01321	3.55e-06	18465
class	class.Bacteroidia.id.912	rs1996068	G	-0.06055	0.01319	3.64e-06	18465
class	class.Bacteroidia.id.912	rs35665203	C	-0.06082	0.01332	3.66e-06	18467
class	class.Bacteroidia.id.912	rs74090626	G	-0.11055	0.02375	3.7e-06	11482
class	class.Bacteroidia.id.912	rs60814075	T	-0.11046	0.02374	3.71e-06	11482
class	class.Bacteroidia.id.912	rs7337151	C	-0.11051	0.02375	3.77e-06	11482
class	class.Bacteroidia.id.912	rs1888900	C	-0.11087	0.02357	3.79e-06	11482
class	class.Bacteroidia.id.912	rs60475411	C	-0.06021	0.01316	3.79e-06	18456
class	class.Bacteroidia.id.912	rs60954548	G	-0.11072	0.02371	3.82e-06	11482
class	class.Bacteroidia.id.912	rs7320487	C	-0.10975	0.02374	3.98e-06	11482
class	class.Bacteroidia.id.912	rs7319197	G	-0.10973	0.02373	3.98e-06	11482
class	class.Bacteroidia.id.912	rs34986288	A	-0.06085	0.01349	4.02e-06	18462
class	class.Bacteroidia.id.912	rs1014718	A	-0.05467	0.01187	4.04e-06	18467
class	class.Bacteroidia.id.912	rs7491419	G	-0.11025	0.02375	4.06e-06	11482
class	class.Bacteroidia.id.912	rs1325597	T	-0.05445	0.01185	4.09e-06	18467
class	class.Bacteroidia.id.912	rs1555070	T	-0.05443	0.01184	4.22e-06	18462
class	class.Bacteroidia.id.912	rs17085756	A	-0.11014	0.02372	4.27e-06	11482
class	class.Bacteroidia.id.912	rs17085776	G	-0.1102	0.02371	4.29e-06	11482
class	class.Bacteroidia.id.912	rs71322865	T	-0.05926	0.01314	4.3e-06	18467
class	class.Bacteroidia.id.912	rs74090642	G	-0.11015	0.02373	4.36e-06	11482
class	class.Bacteroidia.id.912	rs75808613	A	-0.10963	0.02375	4.5e-06	11482
class	class.Bacteroidia.id.912	rs78745799	T	-0.10963	0.02375	4.5e-06	11482
class	class.Bacteroidia.id.912	rs1022523	G	-0.0541	0.01181	4.51e-06	18466
class	class.Bacteroidia.id.912	rs73846124	A	-0.05978	0.01326	4.55e-06	18467
class	class.Bacteroidia.id.912	rs17085765	C	-0.10992	0.02372	4.56e-06	11482
class	class.Bacteroidia.id.912	rs17085785	T	-0.10959	0.02371	4.7e-06	11482
class	class.Bacteroidia.id.912	rs929878	C	-0.05465	0.01211	4.75e-06	18467
class	class.Bacteroidia.id.912	rs2183908	C	-0.10879	0.02374	4.84e-06	11482
class	class.Bacteroidia.id.912	rs17085809	G	-0.1091	0.0237	5e-06	11482
class	class.Bacteroidia.id.912	rs17085791	C	-0.10876	0.02371	5.29e-06	11482
class	class.Bacteroidia.id.912	rs2875575	C	-0.10903	0.02359	5.47e-06	11482
class	class.Bacteroidia.id.912	rs13291169	C	0.06718	0.01481	5.71e-06	17646
class	class.Bacteroidia.id.912	rs59082732	G	-0.10893	0.02371	5.99e-06	11482
class	class.Bacteroidia.id.912	rs1888899	T	-0.10888	0.02358	5.99e-06	11482
class	class.Bacteroidia.id.912	rs2138406	T	0.05855	0.01312	6.25e-06	18466
class	class.Bacteroidia.id.912	rs13291434	T	0.06765	0.01491	6.51e-06	17533
class	class.Bacteroidia.id.912	rs17343978	A	-0.0556	0.01198	6.61e-06	18467
class	class.Bacteroidia.id.912	rs73510192	C	-0.10849	0.02406	6.71e-06	11001
class	class.Bacteroidia.id.912	rs73975618	G	-0.18899	0.0428	6.9e-06	3350
class	class.Bacteroidia.id.912	rs73510188	A	-0.10761	0.02406	7.6e-06	11001
class	class.Bacteroidia.id.912	rs73510190	C	-0.10761	0.02406	7.6e-06	11001
class	class.Bacteroidia.id.912	rs72706335	T	-0.22241	0.04935	7.66e-06	3819
class	class.Bacteroidia.id.912	rs7157380	C	0.0939	0.02123	7.81e-06	17430
class	class.Bacteroidia.id.912	rs12486971	C	-0.05966	0.01358	7.84e-06	18460
class	class.Bacteroidia.id.912	rs7857688	A	0.06216	0.014	7.97e-06	17656
class	class.Bacteroidia.id.912	rs11146701	A	0.04682	0.0105	8.33e-06	18353
class	class.Bacteroidia.id.912	rs9812599	C	-0.06357	0.01426	8.35e-06	17986
class	class.Bacteroidia.id.912	rs10451505	A	-0.05267	0.01221	8.48e-06	17986
class	class.Bacteroidia.id.912	rs62531359	T	0.06539	0.01493	8.95e-06	18453
class	class.Bacteroidia.id.912	rs79037	A	-0.05478	0.01198	8.98e-06	18467
class	class.Bacteroidia.id.912	rs9648077	T	-0.04748	0.0107	9.62e-06	18463
class	class.Bacteroidia.id.912	rs2363574	C	-0.22274	0.05081	9.93e-06	3061
class	class.Betaproteobacteria.id.2867	rs4033856	C	0.08433	0.01667	3.28e-07	16071
class	class.Betaproteobacteria.id.2867	rs2367850	G	0.06491	0.01299	5.75e-07	16843
class	class.Betaproteobacteria.id.2867	rs12467854	G	0.06502	0.01313	7.12e-07	17164
class	class.Betaproteobacteria.id.2867	rs6087811	T	-0.09647	0.01977	9.44e-07	16310
class	class.Betaproteobacteria.id.2867	rs62191117	A	0.06441	0.01318	9.47e-07	17155
class	class.Betaproteobacteria.id.2867	rs4511740	G	0.06241	0.01277	1.01e-06	17276
class	class.Betaproteobacteria.id.2867	rs78428620	T	-0.09677	0.02023	1.61e-06	16311
class	class.Betaproteobacteria.id.2867	rs11679161	T	0.0625	0.0131	1.66e-06	17169
class	class.Betaproteobacteria.id.2867	rs11683769	T	0.06252	0.01311	1.66e-06	17169
class	class.Betaproteobacteria.id.2867	rs62395635	T	0.11166	0.02353	1.72e-06	15234
class	class.Betaproteobacteria.id.2867	rs2613606	C	-0.05114	0.01087	2.18e-06	17272
class	class.Betaproteobacteria.id.2867	rs1859743	T	-0.05124	0.01093	2.21e-06	17169
class	class.Betaproteobacteria.id.2867	rs1928341	A	0.05199	0.011	2.39e-06	17276
class	class.Betaproteobacteria.id.2867	rs36119524	T	0.06226	0.01329	2.58e-06	17168
class	class.Betaproteobacteria.id.2867	rs72747231	C	-0.13374	0.02879	2.79e-06	11470
class	class.Betaproteobacteria.id.2867	rs4591362	A	0.06235	0.01342	2.81e-06	17169
class	class.Betaproteobacteria.id.2867	rs10788864	T	0.05154	0.01101	2.81e-06	17268
class	class.Betaproteobacteria.id.2867	rs4507125	C	0.06136	0.01316	3.14e-06	17275
class	class.Betaproteobacteria.id.2867	rs11128180	A	0.05942	0.01283	3.23e-06	17277
class	class.Betaproteobacteria.id.2867	rs10047202	T	0.05128	0.011	3.27e-06	17276
class	class.Betaproteobacteria.id.2867	rs2321387	G	-0.05049	0.0109	3.42e-06	17275
class	class.Betaproteobacteria.id.2867	rs2528680	T	-0.05014	0.01087	3.44e-06	17277
class	class.Betaproteobacteria.id.2867	rs1122678	C	-0.05014	0.01087	3.47e-06	17277
class	class.Betaproteobacteria.id.2867	rs12477314	T	0.06176	0.01342	3.51e-06	17169
class	class.Betaproteobacteria.id.2867	rs7638039	T	0.05844	0.01261	3.75e-06	17258
class	class.Betaproteobacteria.id.2867	rs2094636	G	0.05085	0.011	3.79e-06	17276
class	class.Betaproteobacteria.id.2867	rs1410861	G	0.05089	0.011	3.88e-06	17276
class	class.Betaproteobacteria.id.2867	rs62191106	T	0.06162	0.0134	3.92e-06	17168
class	class.Betaproteobacteria.id.2867	rs62191107	C	0.06162	0.0134	3.94e-06	17168
class	class.Betaproteobacteria.id.2867	rs2528681	C	-0.0497	0.01087	4.18e-06	17277
class	class.Betaproteobacteria.id.2867	rs1544475	T	-0.04981	0.0109	4.23e-06	17277
class	class.Betaproteobacteria.id.2867	rs6686895	G	0.05067	0.011	4.27e-06	17275
class	class.Betaproteobacteria.id.2867	rs2040996	T	-0.04977	0.01087	4.35e-06	17268
class	class.Betaproteobacteria.id.2867	rs976935	A	-0.04954	0.01087	4.51e-06	17270
class	class.Betaproteobacteria.id.2867	rs34177861	A	0.06079	0.0134	4.53e-06	17168
class	class.Betaproteobacteria.id.2867	rs2528678	T	-0.04958	0.0109	4.65e-06	17277
class	class.Betaproteobacteria.id.2867	rs12867878	A	-0.05084	0.01118	4.7e-06	17277
class	class.Betaproteobacteria.id.2867	rs1511453	A	0.09194	0.01984	4.82e-06	17211
class	class.Betaproteobacteria.id.2867	rs17419034	C	0.08073	0.01861	5.1e-06	16669
class	class.Betaproteobacteria.id.2867	rs8119189	A	-0.09173	0.02018	5.2e-06	16311
class	class.Betaproteobacteria.id.2867	rs4521068	A	0.06014	0.01326	5.41e-06	17169
class	class.Betaproteobacteria.id.2867	rs56104821	A	0.05812	0.01277	5.48e-06	17273
class	class.Betaproteobacteria.id.2867	rs9537878	A	-0.04942	0.01092	5.6e-06	17277
class	class.Betaproteobacteria.id.2867	rs9964679	A	0.05236	0.01144	5.62e-06	17277
class	class.Betaproteobacteria.id.2867	rs56386628	C	-0.06208	0.01352	5.69e-06	17273
class	class.Betaproteobacteria.id.2867	rs11124193	G	0.06054	0.0134	5.93e-06	17168
class	class.Betaproteobacteria.id.2867	rs6087810	T	-0.0915	0.02024	6e-06	16310
class	class.Betaproteobacteria.id.2867	rs7326330	C	-0.04921	0.01092	6.07e-06	17277
class	class.Betaproteobacteria.id.2867	rs1419746	A	-0.04883	0.01087	6.18e-06	17272
class	class.Betaproteobacteria.id.2867	rs7324740	G	-0.05053	0.01123	6.19e-06	17276
class	class.Betaproteobacteria.id.2867	rs2528688	A	-0.04883	0.01088	6.39e-06	17276
class	class.Betaproteobacteria.id.2867	rs2528679	C	-0.04886	0.01089	6.44e-06	17277
class	class.Betaproteobacteria.id.2867	rs76625259	G	-0.08967	0.01995	6.48e-06	16311
class	class.Betaproteobacteria.id.2867	rs7988877	A	-0.04989	0.01114	6.79e-06	16843
class	class.Betaproteobacteria.id.2867	rs7253477	G	0.21094	0.04726	6.8e-06	4336
class	class.Betaproteobacteria.id.2867	rs2906622	C	-0.04869	0.01087	6.82e-06	17270
class	class.Betaproteobacteria.id.2867	rs1926544	C	-0.04892	0.01092	6.96e-06	17277
class	class.Betaproteobacteria.id.2867	rs4308141	G	0.06017	0.0134	7.28e-06	17168
class	class.Betaproteobacteria.id.2867	rs1036449	T	-0.04875	0.01092	7.42e-06	17275
class	class.Betaproteobacteria.id.2867	rs1581853	A	-0.04965	0.01114	7.46e-06	16843
class	class.Betaproteobacteria.id.2867	rs9537883	T	-0.04875	0.01092	7.5e-06	17277
class	class.Betaproteobacteria.id.2867	rs9520346	C	0.14241	0.03326	7.59e-06	4797
class	class.Betaproteobacteria.id.2867	rs2528684	C	-0.04833	0.01087	7.62e-06	17270
class	class.Betaproteobacteria.id.2867	rs2613608	A	-0.04834	0.01088	7.76e-06	17276
class	class.Betaproteobacteria.id.2867	rs9537886	A	-0.04862	0.01092	8.09e-06	17274
class	class.Betaproteobacteria.id.2867	rs9527747	G	-0.04839	0.01092	8.63e-06	17277
class	class.Betaproteobacteria.id.2867	rs34203874	T	0.08965	0.01984	8.64e-06	17211
class	class.Betaproteobacteria.id.2867	rs320161	A	0.05657	0.01257	8.66e-06	17161
class	class.Betaproteobacteria.id.2867	rs6787389	C	0.09028	0.01962	8.71e-06	16539
class	class.Betaproteobacteria.id.2867	rs74929475	T	0.10038	0.02219	8.83e-06	15512
class	class.Betaproteobacteria.id.2867	rs7322915	T	-0.04934	0.01118	8.97e-06	17277
class	class.Betaproteobacteria.id.2867	rs9537916	A	-0.04921	0.01114	9.06e-06	16843
class	class.Betaproteobacteria.id.2867	rs9537872	G	-0.04825	0.01092	9.08e-06	17276
class	class.Betaproteobacteria.id.2867	rs9537885	A	-0.04832	0.01092	9.19e-06	17274
[truncated: 11,763 more rows]

## Sheet: Supplementary Table 3
Supplementary Table 3. GWAS summary data of immune cells
Immune cell	SNP	effect_allele	Beta	SE	p-val
IgD+ %B cell	rs72757888	T	0.5864	0.1201	1.086e-06
IgD+ %B cell	rs56209800	T	-0.2355	0.05263	7.90806e-06
IgD+ %B cell	rs7597061	G	0.1829	0.04129	9.66696e-06
IgD+ %B cell	rs138919897	G	1.402	0.2997	2.986e-06
IgD+ %B cell	rs4691917	G	0.9378	0.1877	6.10394e-07
IgD+ %B cell	rs17405603	T	0.1542	0.02757	2.38298e-08
IgD+ %B cell	rs72952600	G	0.49	0.1045	2.83302e-06
IgD+ %B cell	rs9265870	G	0.1454	0.03049	1.92398e-06
IgD+ %B cell	rs12204136	C	0.2426	0.05485	9.99793e-06
IgD+ %B cell	rs10226722	C	0.1184	0.0256	3.83698e-06
IgD+ %B cell	rs2450220	T	-0.152	0.03167	1.65299e-06
IgD+ %B cell	rs140191306	T	0.4421	0.09364	2.427e-06
IgD+ %B cell	rs11068290	T	0.3904	0.08097	1.486e-06
IgD+ %B cell	rs11616703	T	-0.4199	0.09432	8.75105e-06
IgD+ %B cell	rs62057183	T	0.1273	0.02872	9.63496e-06
IgD+ %B cell	rs73426855	C	-0.174	0.03482	6.07995e-07
IgD+ %B cell	rs148496020	A	-0.4088	0.08921	4.74799e-06
IgD+ CD38br AC	rs1919856	G	0.1675	0.03766	8.94499e-06
IgD+ CD38br AC	rs116285595	T	0.6503	0.1415	4.44396e-06
IgD+ CD38br AC	rs116104104	T	5.387	1.184	5.50503e-06
IgD+ CD38br AC	rs12036556	T	0.3487	0.07421	2.714e-06
IgD+ CD38br AC	rs1294253	C	-0.1382	0.02658	2.1e-07
IgD+ CD38br AC	rs146959444	C	1.249	0.2574	1.287e-06
IgD+ CD38br AC	rs113965271	C	-0.3262	0.07211	6.28507e-06
IgD+ CD38br AC	rs733555	T	-0.1396	0.02714	2.85299e-07
IgD+ CD38br AC	rs78188887	G	1.533	0.3206	1.80198e-06
IgD+ CD38br AC	rs140380950	C	-0.3568	0.06296	1.567e-08
IgD+ CD38br AC	rs374727947	G	0.6111	0.1307	3.02197e-06
IgD+ CD38br AC	rs794185	C	-0.1116	0.02511	9.05899e-06
IgD+ CD38br AC	rs76112278	A	-0.4579	0.08605	1.09099e-07
IgD+ CD38br AC	rs7667070	C	-0.2956	0.06254	2.36298e-06
IgD+ CD38br AC	rs80330977	A	-0.2576	0.04422	6.158e-09
IgD+ CD38br AC	rs78658073	A	1.665	0.362	4.385e-06
IgD+ CD38br AC	rs76660971	A	-0.1264	0.02828	8.14798e-06
IgD+ CD38br AC	rs117772462	A	-0.4238	0.09514	8.67401e-06
IgD+ CD38br AC	rs10265656	G	-0.2229	0.04923	6.15106e-06
IgD+ CD38br AC	rs143397127	C	-0.4626	0.09576	1.41599e-06
IgD+ CD38br AC	rs1695681	A	-0.1256	0.02413	2.05698e-07
IgD+ CD38br AC	rs16868356	C	0.4146	0.08532	1.226e-06
IgD+ CD38br AC	rs2395904	G	-0.1279	0.02666	1.69001e-06
IgD+ CD38br AC	rs10821937	T	-0.1118	0.02511	8.81089e-06
IgD+ CD38br AC	rs61878035	A	0.1453	0.03068	2.24202e-06
IgD+ CD38br AC	rs11068290	T	0.3555	0.07815	5.55098e-06
IgD+ CD38br AC	rs118090735	G	1.518	0.3399	8.22602e-06
IgD+ CD38br AC	rs11159480	T	-0.1526	0.0323	2.399e-06
IgD+ CD38br AC	rs7169431	G	-0.2007	0.04408	5.45896e-06
IgD+ CD38br AC	rs76608654	C	0.2489	0.05423	4.56405e-06
IgD+ CD38br AC	rs12939565	T	-0.1364	0.02672	3.47496e-07
IgD+ CD38dim %B cell	rs75766272	T	0.3861	0.08587	7.14299e-06
IgD+ CD38dim %B cell	rs7595353	C	-0.1211	0.02671	6.02005e-06
IgD+ CD38dim %B cell	rs9865821	A	0.115	0.02558	7.16193e-06
IgD+ CD38dim %B cell	rs6835759	G	0.1189	0.02486	1.79498e-06
IgD+ CD38dim %B cell	rs2301101	G	-0.187	0.03994	2.93501e-06
IgD+ CD38dim %B cell	rs9459562	C	0.1101	0.02478	9.1791e-06
IgD+ CD38dim %B cell	rs6998850	G	0.1204	0.02683	7.45899e-06
IgD+ CD38dim %B cell	rs546147740	C	0.763	0.1665	4.75499e-06
IgD+ CD38dim %B cell	rs62488766	G	-0.3635	0.08066	6.80205e-06
IgD+ CD38dim %B cell	rs61912200	A	1.216	0.2655	4.81903e-06
IgD+ CD38dim %B cell	rs78269238	T	-0.2771	0.05349	2.34498e-07
IgD+ CD38dim %B cell	rs60521331	A	0.1107	0.02463	7.24202e-06
IgD+ CD38dim %B cell	rs34157595	C	0.1327	0.02673	7.23303e-07
IgD+ CD38dim %B cell	rs329966	G	-0.1265	0.02461	2.90402e-07
IgD+ CD38dim %B cell	rs4811007	G	0.1261	0.02461	3.12702e-07
IgD+ CD38dim %B cell	rs73909843	C	0.2092	0.0466	7.39095e-06
IgD+ CD38dim %B cell	rs78958229	T	0.2934	0.0591	7.21705e-07
IgD+ CD38dim AC	rs72691696	T	1.476	0.332	9.04899e-06
IgD+ CD38dim AC	rs7690529	G	0.5256	0.1173	7.71898e-06
IgD+ CD38dim AC	rs147207149	G	0.6732	0.1407	1.78398e-06
IgD+ CD38dim AC	rs17056318	C	-0.2225	0.04431	5.37403e-07
IgD+ CD38dim AC	rs1510970	A	-0.1966	0.04234	3.57001e-06
IgD+ CD38dim AC	rs115150472	T	2.534	0.5718	9.63008e-06
IgD+ CD38dim AC	rs141880653	T	1.849	0.3979	3.49004e-06
IgD+ CD38dim AC	rs115951641	T	0.2476	0.05577	9.24996e-06
IgD+ CD38dim AC	rs12197153	A	2.216	0.4431	5.95895e-07
IgD+ CD38dim AC	rs143397127	C	-0.4549	0.09626	2.37602e-06
IgD+ CD38dim AC	rs190448231	G	0.327	0.07351	8.89406e-06
IgD+ CD38dim AC	rs2395904	G	-0.1253	0.0268	3.02503e-06
IgD+ CD38dim AC	rs283340	C	0.1175	0.02409	1.128e-06
IgD+ CD38dim AC	rs150663332	T	-0.1942	0.0428	5.88098e-06
IgD+ CD38dim AC	rs139801247	C	0.3801	0.0836	5.63002e-06
IgD+ CD38dim AC	rs116851238	T	-0.4319	0.08996	1.64399e-06
IgD+ CD38dim AC	rs12799241	A	0.13	0.0273	1.99301e-06
IgD+ CD38dim AC	rs75474045	A	0.5528	0.1063	2.08502e-07
IgD+ CD38dim AC	rs12906621	A	0.1764	0.03817	3.91102e-06
IgD+ CD38dim AC	rs117518951	C	0.2458	0.0546	6.92708e-06
IgD+ CD38dim AC	rs143176410	C	1.912	0.3929	1.185e-06
IgD+ CD38dim AC	rs8076302	T	-0.1385	0.03056	6.00703e-06
IgD+ CD38dim AC	rs12939566	T	-0.1486	0.02725	5.30603e-08
IgD+ CD38dim AC	rs4792571	T	0.1093	0.02377	4.41804e-06
IgD+ CD38dim AC	rs655580	A	0.1183	0.0239	7.70495e-07
IgD+ CD38dim AC	rs34764986	C	-0.2175	0.04671	3.31497e-06
IgD+ CD38- %B cell	rs12122084	A	-0.1408	0.03104	5.93895e-06
IgD+ CD38- %B cell	rs1512044	A	0.202	0.03882	2.07e-07
IgD+ CD38- %B cell	rs76376526	T	0.4948	0.1101	7.20593e-06
IgD+ CD38- %B cell	rs78009119	G	-0.4914	0.1063	3.88401e-06
IgD+ CD38- %B cell	rs34843244	T	0.308	0.06835	6.80597e-06
IgD+ CD38- %B cell	rs115802369	G	-0.4129	0.0922	7.76497e-06
IgD+ CD38- %B cell	rs2621369	T	0.1498	0.03155	2.13098e-06
IgD+ CD38- %B cell	rs113398446	C	0.1793	0.03256	3.91201e-08
IgD+ CD38- %B cell	rs80032720	A	0.2539	0.05434	3.08901e-06
IgD+ CD38- %B cell	rs10254361	T	0.1333	0.02899	4.40099e-06
IgD+ CD38- %B cell	rs2251199	G	0.1168	0.02572	5.73799e-06
IgD+ CD38- %B cell	rs62502412	T	0.1209	0.02712	8.58401e-06
IgD+ CD38- %B cell	rs10111625	G	-0.1169	0.02611	7.72094e-06
IgD+ CD38- %B cell	rs7012048	C	0.1407	0.0311	6.25403e-06
IgD+ CD38- %B cell	rs148952274	T	-2.911	0.6469	7.01003e-06
IgD+ CD38- %B cell	rs79870102	G	0.9733	0.216	6.83502e-06
IgD+ CD38- %B cell	rs1959342	T	0.112	0.02529	9.81002e-06
IgD+ CD38- %B cell	rs77762131	C	0.3388	0.05748	4.101e-09
IgD+ CD38- %B cell	rs10444793	A	-0.4608	0.09102	4.34901e-07
IgD+ CD38- %B cell	rs147135384	C	-2.756	0.6192	8.78294e-06
IgD+ CD38- %B cell	rs11150426	C	-0.1169	0.02444	1.78098e-06
IgD+ CD38- %B cell	rs181771926	A	-0.5276	0.1101	1.73002e-06
IgD+ CD38- %B cell	rs329966	G	0.1246	0.02445	3.62702e-07
IgD+ CD38- %B cell	rs73909843	C	-0.2138	0.04629	4.00904e-06
IgD+ CD38- %B cell	rs35050775	T	0.3463	0.07724	7.53894e-06
IgD+ CD38- AC	rs10493766	G	-0.1336	0.02933	5.433e-06
IgD+ CD38- AC	rs149701635	G	-0.3526	0.07768	5.84804e-06
IgD+ CD38- AC	rs79207264	A	0.1854	0.03946	2.73602e-06
IgD+ CD38- AC	rs71615254	C	-0.278	0.0622	8.085e-06
IgD+ CD38- AC	rs146127735	A	0.3025	0.06424	2.59298e-06
IgD+ CD38- AC	rs1158784	T	0.174	0.03801	4.88405e-06
IgD+ CD38- AC	rs12216018	T	-0.1686	0.03603	2.988e-06
IgD+ CD38- AC	rs7809268	C	-0.2247	0.04918	5.07201e-06
IgD+ CD38- AC	rs144625305	T	0.6074	0.1364	8.70001e-06
IgD+ CD38- AC	rs10866982	A	-0.1114	0.02467	6.49307e-06
IgD+ CD38- AC	rs12763172	C	0.1258	0.02784	6.38499e-06
IgD+ CD38- AC	rs7909504	A	-0.165	0.03707	8.79103e-06
IgD+ CD38- AC	rs146687492	T	-0.3372	0.07361	4.76903e-06
IgD+ CD38- AC	rs12874404	G	0.1363	0.02669	3.41602e-07
IgD+ CD38- AC	rs77762131	C	0.3229	0.05806	2.85299e-08
IgD+ CD38- AC	rs10444793	A	-0.4107	0.09229	8.83792e-06
IgD+ CD38- AC	rs1529727	G	0.1176	0.02521	3.20701e-06
IgD+ CD38- AC	rs62235484	A	0.4628	0.09388	8.58005e-07
Unsw mem %B cell	rs7412746	T	-0.1152	0.02573	7.80998e-06
Unsw mem %B cell	rs146430312	T	1.017	0.2222	4.87203e-06
Unsw mem %B cell	rs75766272	T	-0.4409	0.08695	4.15002e-07
Unsw mem %B cell	rs72686460	A	0.1254	0.02755	5.44804e-06
Unsw mem %B cell	rs77201712	C	0.2907	0.06322	4.38995e-06
Unsw mem %B cell	rs17006489	G	-0.1728	0.03779	4.976e-06
Unsw mem %B cell	rs72844588	A	0.2054	0.04341	2.31398e-06
Unsw mem %B cell	rs45608038	G	0.294	0.06266	2.80698e-06
Unsw mem %B cell	rs73041424	G	-0.2606	0.05834	8.18502e-06
Unsw mem %B cell	rs183471524	G	-0.1978	0.04411	7.52905e-06
Unsw mem %B cell	rs116525939	C	0.9467	0.2075	5.22998e-06
Unsw mem %B cell	rs895377	A	-0.1186	0.02612	5.77604e-06
Unsw mem %B cell	rs73032183	C	0.1675	0.03506	1.852e-06
Unsw mem %B cell	rs4710879	T	-0.1204	0.0253	2.03301e-06
Unsw mem %B cell	rs12539793	T	-0.5404	0.1145	2.47002e-06
Unsw mem %B cell	rs11779181	T	-0.1402	0.03143	8.41008e-06
Unsw mem %B cell	rs1679013	T	-0.1252	0.02555	9.97103e-07
Unsw mem %B cell	rs1930922	G	-0.137	0.0295	3.54797e-06
Unsw mem %B cell	rs12380223	A	-0.5815	0.128	5.76196e-06
Unsw mem %B cell	rs143553941	C	0.5187	0.1092	2.093e-06
Unsw mem %B cell	rs11519226	T	0.1229	0.02717	6.23706e-06
Unsw mem %B cell	rs7322292	T	-0.1256	0.02669	2.61403e-06
Unsw mem %B cell	rs73192651	T	0.5551	0.08989	7.31493e-10
Unsw mem %B cell	rs2793491	T	-0.1335	0.02997	8.71806e-06
Unsw mem %B cell	rs73518104	A	0.2174	0.04847	7.48204e-06
Unsw mem %B cell	rs117004076	G	0.4523	0.102	9.52708e-06
Unsw mem %B cell	rs77762131	C	0.3067	0.05822	1.457e-07
Unsw mem %B cell	rs143666202	A	0.2759	0.0579	1.957e-06
Unsw mem %B cell	rs150839591	G	0.2459	0.05396	5.33998e-06
Unsw mem %B cell	rs1596383	A	0.1208	0.02585	3.06302e-06
Unsw mem %B cell	rs1883832	C	-0.1236	0.02682	4.23701e-06
Unsw mem %B cell	rs138380722	A	-1.906	0.4167	4.94197e-06
Unsw mem %B cell	rs146720368	T	0.852	0.1923	9.65895e-06
Unsw mem AC	rs75766272	T	-0.3814	0.08558	8.57808e-06
Unsw mem AC	rs11737576	T	-0.2347	0.05231	7.42506e-06
Unsw mem AC	rs79831025	G	0.3026	0.06778	8.29392e-06
Unsw mem AC	rs4076316	A	-0.1331	0.02714	9.72904e-07
Unsw mem AC	rs144625305	T	0.5999	0.1347	8.69901e-06
Unsw mem AC	rs2436878	G	0.2056	0.04549	6.40693e-06
Unsw mem AC	rs118092259	G	-0.2912	0.06306	4.00101e-06
Unsw mem AC	rs11794578	G	0.1114	0.02446	5.41701e-06
Unsw mem AC	rs112839090	A	-0.1468	0.03096	2.18902e-06
Unsw mem AC	rs12874404	G	0.1523	0.02639	8.62303e-09
Unsw mem AC	rs557577736	G	1.924	0.3849	6.08793e-07
Unsw mem AC	rs145371905	T	0.4126	0.08871	3.42997e-06
Unsw mem AC	rs73192651	T	0.4968	0.08845	2.09402e-08
Unsw mem AC	rs77762131	C	0.3067	0.05723	8.86605e-08
Unsw mem AC	rs143666202	A	0.268	0.05703	2.711e-06
Unsw mem AC	rs8014978	C	-0.123	0.02471	6.71104e-07
Unsw mem AC	rs880311	T	-0.1813	0.04019	6.62995e-06
Unsw mem AC	rs11657118	C	-0.1112	0.02412	4.20998e-06
Unsw mem AC	rs12461001	A	0.1184	0.02528	2.94802e-06
Unsw mem AC	rs7254039	A	-0.2602	0.05799	7.42506e-06
Unsw mem AC	rs6032660	A	-0.1345	0.02641	3.65797e-07
Unsw mem AC	rs55712190	T	0.214	0.04712	5.75798e-06
IgD- CD27- %B cell	rs76625665	T	-0.6497	0.144	6.61302e-06
IgD- CD27- %B cell	rs116473015	T	0.3455	0.07401	3.14101e-06
IgD- CD27- %B cell	rs9842571	A	-0.1134	0.02519	6.97108e-06
IgD- CD27- %B cell	rs35574803	C	-0.3526	0.05371	5.92243e-11
IgD- CD27- %B cell	rs79430021	A	0.7602	0.1642	3.80697e-06
IgD- CD27- %B cell	rs35661323	T	0.1158	0.02527	4.73097e-06
IgD- CD27- %B cell	rs2250246	G	0.1466	0.02442	2.12501e-09
IgD- CD27- %B cell	rs7224129	A	-0.1297	0.02756	2.61e-06
IgD- CD27- %B cell	rs11658240	G	-0.1678	0.03574	2.76599e-06
IgD- CD27- %B cell	rs7209088	G	-0.12	0.02705	9.40503e-06
IgD- CD27- %B cell	rs72897237	C	0.4671	0.09743	1.69699e-06
IgD- CD27- %B cell	rs645554	A	-0.1226	0.02695	5.52205e-06
IgD- CD27- %B cell	rs4810485	G	0.3898	0.02585	7.1978e-50
IgD- CD27- %B cell	rs6073079	A	0.1776	0.03746	2.21299e-06
IgD- CD27- %B cell	rs11086984	T	-0.1811	0.03498	2.36799e-07
IgD- CD27- %B cell	rs62223906	T	0.2217	0.0497	8.39093e-06
IgD+ AC	rs71615254	C	-0.3043	0.06135	7.40406e-07
IgD+ AC	rs12197153	A	2.08	0.4491	3.74498e-06
IgD+ AC	rs9354413	C	0.1254	0.02726	4.385e-06
IgD+ AC	rs2390504	A	-0.2583	0.05708	6.222e-06
IgD+ AC	rs146233710	G	-0.3853	0.08481	5.72704e-06
IgD+ AC	rs150663332	T	-0.2314	0.04374	1.28399e-07
IgD+ AC	rs3019260	A	0.1185	0.02595	5.12495e-06
IgD+ AC	rs701839	G	0.1309	0.02785	2.713e-06
IgD+ AC	rs189761842	T	0.8269	0.1697	1.15199e-06
IgD+ AC	rs116906133	G	-0.9845	0.2207	8.4349e-06
IgD+ AC	rs4145212	A	0.1284	0.02442	1.52901e-07
IgD+ AC	rs3811215	T	-0.1332	0.02679	6.85993e-07
IgD+ AC	rs11638959	A	0.1525	0.03281	3.46801e-06
IgD+ AC	rs143176410	C	1.831	0.4032	5.75705e-06
IgD+ AC	rs11653761	T	-0.1212	0.02449	7.76998e-07
IgD+ AC	rs62067029	T	-0.1669	0.0285	5.11505e-09
IgD+ AC	rs67017503	A	0.2021	0.04547	9.09704e-06
IgD+ AC	rs12461001	A	0.1175	0.02527	3.43202e-06
IgD+ AC	rs77110486	T	0.522	0.1168	8.14798e-06
IgD- CD27- AC	rs61786059	T	-0.1238	0.02692	4.44601e-06
IgD- CD27- AC	rs7518494	A	0.2278	0.04884	3.211e-06
IgD- CD27- AC	rs185621536	T	-0.3205	0.07004	4.89396e-06
IgD- CD27- AC	rs12129123	T	-0.1387	0.0309	7.36207e-06
IgD- CD27- AC	rs72953104	G	0.2313	0.05018	4.17503e-06
IgD- CD27- AC	rs113442137	A	-0.2567	0.05748	8.20994e-06
IgD- CD27- AC	rs11688492	C	-0.1216	0.02504	1.243e-06
IgD- CD27- AC	rs7606024	A	-0.1375	0.03037	6.15404e-06
IgD- CD27- AC	rs114551034	A	-0.2787	0.05695	1.033e-06
IgD- CD27- AC	rs35574803	C	-0.2808	0.05393	2.01999e-07
IgD- CD27- AC	rs13099360	G	-0.263	0.05944	9.95612e-06
IgD- CD27- AC	rs59951351	T	0.173	0.03878	8.37298e-06
IgD- CD27- AC	rs74356874	A	0.6631	0.1462	5.96499e-06
IgD- CD27- AC	rs144306835	A	0.3826	0.07964	1.617e-06
IgD- CD27- AC	rs112432445	A	0.2796	0.05583	5.767e-07
IgD- CD27- AC	rs78763642	A	-0.3304	0.07442	9.2841e-06
IgD- CD27- AC	rs117493606	G	0.6463	0.1428	6.19099e-06
IgD- CD27- AC	rs117833074	C	-0.1795	0.0403	8.64908e-06
IgD- CD27- AC	rs1047792	T	-0.1467	0.03249	6.49995e-06
IgD- CD27- AC	rs2250246	G	0.1359	0.02451	3.12903e-08
IgD- CD27- AC	rs11843493	C	-0.1109	0.02482	8.19691e-06
IgD- CD27- AC	rs421516	A	-0.2897	0.0627	3.96798e-06
IgD- CD27- AC	rs11661511	C	-0.1204	0.02636	5.03999e-06
IgD- CD27- AC	rs72977632	A	-0.2296	0.05036	5.325e-06
IgD- CD27- AC	rs406298	G	0.1135	0.0244	3.38602e-06
IgD- CD27- AC	rs77126700	C	0.3825	0.08026	1.95101e-06
IgD- CD27- AC	rs4239702	C	0.2841	0.02593	1.6421e-27
IgD- CD27- AC	rs909692	G	-0.1107	0.02495	9.356e-06
IgD- CD27- AC	rs9615714	G	-0.1733	0.03486	6.94592e-07
Sw mem %B cell	rs72757888	T	-0.5733	0.1213	2.36701e-06
Sw mem %B cell	rs11204752	C	0.1189	0.02561	3.58501e-06
Sw mem %B cell	rs1519529	G	0.1327	0.02951	7.13806e-06
Sw mem %B cell	rs138919897	G	-1.348	0.3023	8.49298e-06
Sw mem %B cell	rs55658041	T	1.008	0.2105	1.75102e-06
Sw mem %B cell	rs17405603	T	-0.1414	0.02795	4.40301e-07
Sw mem %B cell	rs830682	C	-0.1286	0.02855	6.85394e-06
Sw mem %B cell	rs9265880	C	-0.1543	0.0316	1.096e-06
Sw mem %B cell	rs2450220	T	0.1522	0.03212	2.24698e-06
Sw mem %B cell	rs140191306	T	-0.4624	0.09477	1.11199e-06
Sw mem %B cell	rs2105800	A	-0.1181	0.02607	6.11406e-06
Sw mem %B cell	rs11068290	T	-0.407	0.08203	7.305e-07
Sw mem %B cell	rs114917376	G	0.1985	0.04285	3.74197e-06
Sw mem %B cell	rs73426855	C	0.1769	0.03524	5.427e-07
Sw mem AC	rs142587763	T	-0.2707	0.05949	5.51099e-06
Sw mem AC	rs115414430	G	0.3537	0.07458	2.19599e-06
Sw mem AC	rs1519526	C	0.1511	0.03122	1.34999e-06
Sw mem AC	rs7595246	C	0.1458	0.03118	3.01502e-06
Sw mem AC	rs73185679	C	0.1794	0.03978	6.65794e-06
Sw mem AC	rs141352577	T	0.3583	0.07898	5.91099e-06
Sw mem AC	rs115218350	A	-1.838	0.4006	4.61403e-06
Sw mem AC	rs80076964	C	0.481	0.1008	1.88499e-06
Sw mem AC	rs4697617	A	0.1212	0.02695	7.07001e-06
Sw mem AC	rs452973	T	0.1223	0.02758	9.50101e-06
Sw mem AC	rs4076316	A	-0.1251	0.02725	4.53503e-06
Sw mem AC	rs1161387	G	0.1297	0.02914	8.86605e-06
Sw mem AC	rs60508745	C	-0.1161	0.02496	3.37202e-06
Sw mem AC	rs11777835	C	-0.1238	0.02489	6.82606e-07
Sw mem AC	rs62521107	T	-0.2543	0.05357	2.146e-06
Sw mem AC	rs2454536	C	-0.1356	0.02771	1.02301e-06
Sw mem AC	rs192544457	A	0.7964	0.161	7.87209e-07
Sw mem AC	rs73178168	T	0.16	0.03344	1.77599e-06
Sw mem AC	rs9520836	G	0.1323	0.02454	7.42694e-08
Sw mem AC	rs11653761	T	-0.1273	0.02469	2.65497e-07
Sw mem AC	rs421516	A	-0.2923	0.06252	3.03103e-06
Sw mem AC	rs117605782	A	0.9179	0.2043	7.27998e-06
Sw mem AC	rs149462070	C	-0.7487	0.1638	5.05406e-06
Sw mem AC	rs77741094	G	-0.5466	0.1111	9.03192e-07
Sw mem AC	rs5994482	G	-0.1828	0.04049	6.51703e-06
PB/PC %B cell	rs187723151	A	-0.9069	0.1924	2.52e-06
PB/PC %B cell	rs2792563	A	-0.1287	0.02511	3.14702e-07
PB/PC %B cell	rs150152228	G	-1.507	0.3325	6.01395e-06
PB/PC %B cell	rs79423067	T	0.4869	0.1059	4.44795e-06
PB/PC %B cell	rs78804535	T	0.3286	0.07069	3.46897e-06
PB/PC %B cell	rs140642786	A	0.1711	0.03733	4.75499e-06
PB/PC %B cell	rs2019885	C	-0.1749	0.03747	3.15798e-06
PB/PC %B cell	rs193552	T	0.1159	0.02556	5.951e-06
PB/PC %B cell	rs34629	A	-0.2427	0.05008	1.31299e-06
PB/PC %B cell	rs61294310	G	0.5	0.1092	4.853e-06
PB/PC %B cell	rs11754551	C	0.2127	0.04774	8.67301e-06
PB/PC %B cell	rs78370279	G	0.5592	0.1204	3.54103e-06
PB/PC %B cell	rs74326785	C	0.3429	0.07479	4.69397e-06
PB/PC %B cell	rs138542577	C	0.3534	0.06406	3.708e-08
PB/PC %B cell	rs4458909	A	-0.1199	0.02567	3.09599e-06
PB/PC %B cell	rs3138500	T	-0.2223	0.04922	6.48993e-06
PB/PC %B cell	rs12412378	A	-0.1669	0.0328	3.77798e-07
PB/PC %B cell	rs185836310	C	-0.257	0.05578	4.23e-06
PB/PC %B cell	rs76195952	T	-0.4648	0.1027	6.24698e-06
PB/PC %B cell	rs55728331	A	1.708	0.3449	7.60694e-07
PB/PC %B cell	rs10849436	A	0.1576	0.0337	3.01599e-06
PB/PC %B cell	rs62012610	C	0.2879	0.06268	4.51898e-06
PB/PC %B cell	rs8191161	C	-0.2036	0.0447	5.427e-06
PB/PC %B cell	rs12709039	A	-0.1407	0.02784	4.57499e-07
PB/PC %B cell	rs80148662	A	0.4702	0.1048	7.45504e-06
PB/PC %B cell	rs186329	C	0.154	0.03221	1.79999e-06
PB/PC %B cell	rs8132059	T	-0.1288	0.02877	7.73891e-06
PB/PC %B cell	rs11089305	G	0.1338	0.02685	6.51793e-07
PB/PC AC	rs80297308	T	1.467	0.3075	1.911e-06
PB/PC AC	rs10800645	A	0.1124	0.02479	5.95498e-06
PB/PC AC	rs74458303	A	2.692	0.5745	2.89701e-06
PB/PC AC	rs148362575	T	2.566	0.5486	3.02998e-06
PB/PC AC	rs148389014	T	0.7633	0.1696	7.01601e-06
PB/PC AC	rs116540222	T	1.671	0.3677	5.67806e-06
PB/PC AC	rs149048155	C	-0.2902	0.06467	7.45401e-06
PB/PC AC	rs62353585	C	0.3653	0.07865	3.53403e-06
PB/PC AC	rs76709581	C	-0.1773	0.03843	4.06097e-06
PB/PC AC	rs7449190	C	0.1236	0.02749	7.09807e-06
PB/PC AC	rs61294310	G	0.5137	0.1072	1.736e-06
PB/PC AC	rs4506076	C	-0.1344	0.03016	8.53591e-06
PB/PC AC	rs149559870	T	0.4466	0.09807	5.432e-06
PB/PC AC	rs74565954	T	0.4919	0.1035	2.10199e-06
PB/PC AC	rs62519719	A	-0.1239	0.02639	2.791e-06
PB/PC AC	rs12412378	A	-0.16	0.03222	7.18704e-07
PB/PC AC	rs1681588	C	0.1086	0.02407	6.61698e-06
PB/PC AC	rs17765677	C	-0.3422	0.07069	1.34499e-06
PB/PC AC	rs7185719	G	-0.1228	0.02721	6.561e-06
PB/PC AC	rs112471525	G	0.3865	0.0862	7.58298e-06
PB/PC AC	rs72883992	C	0.1932	0.04342	8.82104e-06
PB/PC AC	rs4806937	A	-0.1145	0.02557	7.79292e-06
PB/PC AC	rs6014246	A	-0.1186	0.02577	4.30299e-06
PB/PC AC	rs4820558	G	0.1172	0.02408	1.19399e-06
PB/PC AC	rs28652751	A	-0.1141	0.02564	8.85707e-06
Memory B cell %B cell	rs75766272	T	-0.468	0.08646	6.601e-08
Memory B cell %B cell	rs4658141	C	-0.1354	0.02587	1.73201e-07
Memory B cell %B cell	rs149876490	T	-1.002	0.224	7.993e-06
Memory B cell %B cell	rs7412746	T	-0.138	0.02542	6.03295e-08
Memory B cell %B cell	rs72635970	G	0.3572	0.06109	5.44703e-09
Memory B cell %B cell	rs116391651	A	0.426	0.09616	9.69393e-06
Memory B cell %B cell	rs72844588	A	0.2178	0.04314	4.671e-07
Memory B cell %B cell	rs55710170	A	-0.1745	0.03783	4.11604e-06
Memory B cell %B cell	rs60515154	T	0.1306	0.02887	6.30304e-06
Memory B cell %B cell	rs35698683	G	-0.2768	0.05925	3.09899e-06
Memory B cell %B cell	rs77312528	G	-0.6233	0.1256	7.26993e-07
Memory B cell %B cell	rs895377	A	-0.1351	0.02599	2.13e-07
Memory B cell %B cell	rs690488	A	0.1701	0.03602	2.43703e-06
Memory B cell %B cell	rs115405874	G	0.9926	0.2014	8.60994e-07
Memory B cell %B cell	rs62398379	C	0.1256	0.0259	1.28301e-06
Memory B cell %B cell	rs9270558	A	-0.1488	0.03249	4.79899e-06
Memory B cell %B cell	rs9492229	C	0.3141	0.06101	2.74998e-07
Memory B cell %B cell	rs633090	T	0.115	0.02571	7.96196e-06
Memory B cell %B cell	rs140191306	T	-0.4176	0.09392	8.96396e-06
Memory B cell %B cell	rs145123647	T	-1.082	0.2244	1.48898e-06
Memory B cell %B cell	rs10750504	A	-0.1775	0.03942	6.93202e-06
Memory B cell %B cell	rs61896866	A	0.1294	0.0287	6.71506e-06
Memory B cell %B cell	rs112570989	T	-0.4739	0.1022	3.63203e-06
Memory B cell %B cell	rs9584780	C	0.3691	0.07708	1.754e-06
Memory B cell %B cell	rs76477280	G	0.4292	0.08807	1.14301e-06
Memory B cell %B cell	rs116844769	A	0.2839	0.05066	2.26199e-08
Memory B cell %B cell	rs77762131	C	0.2733	0.05819	2.73401e-06
Memory B cell %B cell	rs72914692	A	0.4209	0.09317	6.44896e-06
Memory B cell %B cell	rs329966	G	0.1104	0.02479	8.72509e-06
Memory B cell AC	rs16867231	A	0.538	0.1157	3.44897e-06
Memory B cell AC	rs10018308	G	0.1198	0.0268	8.09003e-06
Memory B cell AC	rs17708396	A	2.504	0.522	1.67699e-06
Memory B cell AC	rs12216018	T	-0.1641	0.03601	5.39399e-06
Memory B cell AC	rs74565175	A	0.1371	0.03052	7.27394e-06
Memory B cell AC	rs77643931	G	0.1235	0.02777	8.97408e-06
Memory B cell AC	rs12763172	C	0.1259	0.02783	6.26801e-06
Memory B cell AC	rs2879633	A	-0.1301	0.02775	2.84302e-06
Memory B cell AC	rs36072728	T	0.305	0.06718	5.80805e-06
Memory B cell AC	rs557577736	G	1.829	0.3891	2.68701e-06
Memory B cell AC	rs12874404	G	0.173	0.02661	9.13903e-11
Memory B cell AC	rs61997631	G	-0.2972	0.06141	1.357e-06
Memory B cell AC	rs77762131	C	0.2713	0.05795	2.94503e-06
Memory B cell AC	rs139196765	G	1.204	0.2523	1.89802e-06
Memory B cell AC	rs11653761	T	-0.1161	0.02478	2.93799e-06
Memory B cell AC	rs144295598	A	0.6102	0.1207	4.46303e-07
Memory B cell AC	rs9614226	G	-0.4235	0.08713	1.22101e-06
Naive-mature B cell %B cell	rs4658141	C	0.1371	0.0259	1.28499e-07
Naive-mature B cell %B cell	rs7412746	T	0.1312	0.02547	2.74802e-07
Naive-mature B cell %B cell	rs75766272	T	0.463	0.0866	9.55103e-08
Naive-mature B cell %B cell	rs149876490	T	1.014	0.2243	6.30798e-06
Naive-mature B cell %B cell	rs72844588	A	-0.2131	0.04321	8.50492e-07
Naive-mature B cell %B cell	rs13421263	T	0.2616	0.05638	3.61801e-06
Naive-mature B cell %B cell	rs72635970	G	-0.3399	0.06121	3.01301e-08
Naive-mature B cell %B cell	rs55710170	A	0.1678	0.03789	9.81002e-06
Naive-mature B cell %B cell	rs35698683	G	0.2687	0.05935	6.16595e-06
Naive-mature B cell %B cell	rs77312528	G	0.6035	0.1258	1.68101e-06
Naive-mature B cell %B cell	rs115405874	G	-1.013	0.2016	5.36896e-07
Naive-mature B cell %B cell	rs690488	A	-0.1667	0.03608	3.98502e-06
Naive-mature B cell %B cell	rs895377	A	0.1314	0.02603	4.65297e-07
Naive-mature B cell %B cell	rs62398379	C	-0.1251	0.02593	1.46201e-06
Naive-mature B cell %B cell	rs9492229	C	-0.3012	0.06111	8.684e-07
Naive-mature B cell %B cell	rs9270578	A	0.1477	0.03279	6.89001e-06
Naive-mature B cell %B cell	rs633090	T	-0.1163	0.02575	6.45996e-06
Naive-mature B cell %B cell	rs145123647	T	1.077	0.2247	1.71902e-06
Naive-mature B cell %B cell	rs61896866	A	-0.1306	0.02874	5.65601e-06
Naive-mature B cell %B cell	rs2334904	A	0.1801	0.03937	4.91405e-06
Naive-mature B cell %B cell	rs112570989	T	0.4852	0.1023	2.19099e-06
Naive-mature B cell %B cell	rs76477280	G	-0.4222	0.08821	1.76498e-06
Naive-mature B cell %B cell	rs9584780	C	-0.388	0.07717	5.199e-07
Naive-mature B cell %B cell	rs2476213	T	0.1119	0.02521	9.30294e-06
Naive-mature B cell %B cell	rs77762131	C	-0.2722	0.05828	3.10099e-06
Naive-mature B cell %B cell	rs974368	A	-0.1154	0.025	4.08e-06
Naive-mature B cell %B cell	rs116844769	A	-0.2677	0.05076	1.41599e-07
Naive-mature B cell %B cell	rs72914692	A	-0.4239	0.0933	5.72203e-06
Naive-mature B cell %B cell	rs9614418	G	-2.179	0.4823	6.418e-06
Naive-mature B cell AC	rs139077655	T	-0.1159	0.02519	4.36697e-06
Naive-mature B cell AC	rs76981518	T	-0.2134	0.04708	6.00897e-06
Naive-mature B cell AC	rs115150472	T	2.627	0.579	5.91398e-06
Naive-mature B cell AC	rs10042327	A	0.233	0.05192	7.40491e-06
Naive-mature B cell AC	rs17056318	C	-0.2366	0.0457	2.36499e-07
Naive-mature B cell AC	rs9354413	C	0.1232	0.02743	7.29794e-06
Naive-mature B cell AC	rs35607968	T	0.1584	0.03419	3.71304e-06
Naive-mature B cell AC	rs2390504	A	-0.2668	0.05743	3.51002e-06
Naive-mature B cell AC	rs143397127	C	-0.4624	0.09926	3.298e-06
Naive-mature B cell AC	rs2395904	G	-0.1445	0.02761	1.74e-07
Naive-mature B cell AC	rs283340	C	0.1251	0.02477	4.59505e-07
Naive-mature B cell AC	rs189761842	T	0.7902	0.1709	3.91796e-06
Naive-mature B cell AC	rs117344365	A	-0.4129	0.09241	8.12905e-06
Naive-mature B cell AC	rs12799241	A	0.138	0.02805	9.06797e-07
Naive-mature B cell AC	rs2286599	A	0.1183	0.0266	8.96004e-06
Naive-mature B cell AC	rs58114937	G	0.1702	0.0363	2.84499e-06
Naive-mature B cell AC	rs9564767	G	-0.1163	0.02507	3.62602e-06
Naive-mature B cell AC	rs3811215	T	-0.1229	0.02697	5.33495e-06
Naive-mature B cell AC	rs76263497	A	-0.1886	0.04138	5.33703e-06
Naive-mature B cell AC	rs143176410	C	1.819	0.4058	7.65297e-06
Naive-mature B cell AC	rs77983244	A	-0.3088	0.06711	4.341e-06
Naive-mature B cell AC	rs62067029	T	-0.1605	0.02868	2.34601e-08
Naive-mature B cell AC	rs62115322	G	0.1382	0.02968	3.31002e-06
Naive-mature B cell AC	rs34764986	C	-0.2347	0.04805	1.08201e-06
IgD- CD38br %B cell	rs2792563	A	-0.1407	0.02479	1.494e-08
IgD- CD38br %B cell	rs1250061	A	-0.1078	0.02407	7.79399e-06
IgD- CD38br %B cell	rs12636371	A	0.1185	0.02414	9.60993e-07
IgD- CD38br %B cell	rs12493961	G	0.3884	0.08136	1.883e-06
IgD- CD38br %B cell	rs13075403	G	0.1247	0.02799	8.55894e-06
IgD- CD38br %B cell	rs11938966	A	0.3165	0.06988	6.1e-06
IgD- CD38br %B cell	rs76912165	G	0.4094	0.08778	3.21699e-06
IgD- CD38br %B cell	rs139843122	T	-0.5032	0.1082	3.39899e-06
IgD- CD38br %B cell	rs148377259	C	-0.3437	0.06603	2.037e-07
IgD- CD38br %B cell	rs13235778	A	-0.1235	0.02712	5.46298e-06
IgD- CD38br %B cell	rs10270812	C	-0.118	0.0244	1.38599e-06
IgD- CD38br %B cell	rs188550599	G	0.44	0.098	7.33297e-06
IgD- CD38br %B cell	rs138542577	C	0.3227	0.06331	3.63898e-07
IgD- CD38br %B cell	rs137930158	C	-0.6636	0.1413	2.76102e-06
IgD- CD38br %B cell	rs113087021	A	0.2024	0.04541	8.53002e-06
IgD- CD38br %B cell	rs478251	C	0.1745	0.03499	6.44496e-07
IgD- CD38br %B cell	rs238926	A	-0.1152	0.02506	4.39805e-06
IgD- CD38br %B cell	rs7185719	G	-0.1257	0.02735	4.43803e-06
IgD- CD38br %B cell	rs11705673	G	0.1701	0.0368	3.95103e-06
IgD+ CD24+ %B cell	rs75766272	T	-0.4552	0.08737	1.99402e-07
IgD+ CD24+ %B cell	rs11584183	C	-0.1336	0.03015	9.70197e-06
IgD+ CD24+ %B cell	rs45608038	G	0.2797	0.063	9.25295e-06
IgD+ CD24+ %B cell	rs6781675	C	0.3685	0.08216	7.49307e-06
IgD+ CD24+ %B cell	rs11134931	A	-0.1214	0.02723	8.45999e-06
IgD+ CD24+ %B cell	rs34418535	G	0.4368	0.09069	1.52398e-06
IgD+ CD24+ %B cell	rs45575344	C	-0.1674	0.0367	5.27898e-06
IgD+ CD24+ %B cell	rs147867176	T	-0.2834	0.06299	7.04693e-06
IgD+ CD24+ %B cell	rs9369326	C	-0.1237	0.02675	3.92103e-06
IgD+ CD24+ %B cell	rs7457479	C	-0.1289	0.02875	7.625e-06
IgD+ CD24+ %B cell	rs62562996	A	-0.4312	0.09145	2.51102e-06
IgD+ CD24+ %B cell	rs112570989	T	-0.4808	0.1031	3.23601e-06
IgD+ CD24+ %B cell	rs12874404	G	0.1313	0.027	1.20301e-06
IgD+ CD24+ %B cell	rs7988851	T	-0.1353	0.02683	4.79204e-07
IgD+ CD24+ %B cell	rs76477280	G	0.4747	0.08918	1.07999e-07
IgD+ CD24+ %B cell	rs145371905	T	0.4126	0.09065	5.50402e-06
IgD+ CD24+ %B cell	rs77762131	C	0.2816	0.05855	1.567e-06
IgD+ CD24+ %B cell	rs78269238	T	0.2453	0.05457	7.14595e-06
IgD+ CD24+ %B cell	rs35130455	A	-0.1204	0.02707	9.00306e-06
IgD+ CD24+ %B cell	rs17256322	A	0.1207	0.02634	4.73097e-06
IgD+ CD24+ %B cell	rs144479315	T	0.2862	0.06339	6.54395e-06
IgD+ CD24+ AC	rs7586359	G	-0.1868	0.03837	1.16899e-06
IgD+ CD24+ AC	rs10513789	G	0.1323	0.0295	7.519e-06
IgD+ CD24+ AC	rs13132141	A	-0.1191	0.02557	3.304e-06
IgD+ CD24+ AC	rs147556975	T	-0.3012	0.06251	1.508e-06
IgD+ CD24+ AC	rs4702913	C	0.197	0.04215	3.07999e-06
IgD+ CD24+ AC	rs10942726	G	0.1176	0.02628	7.85507e-06
IgD+ CD24+ AC	rs144607178	T	0.2175	0.0491	9.7089e-06
IgD+ CD24+ AC	rs10749417	T	-0.1304	0.02887	6.46606e-06
IgD+ CD24+ AC	rs11047113	C	-0.1831	0.04029	5.67296e-06
IgD+ CD24+ AC	rs183466766	A	0.3121	0.06005	2.14299e-07
IgD+ CD24+ AC	rs139981802	C	0.3005	0.05978	5.22998e-07
IgD+ CD24+ AC	rs557577736	G	1.819	0.3815	1.91898e-06
IgD+ CD24+ AC	rs145371905	T	0.4292	0.08767	1.02101e-06
IgD+ CD24+ AC	rs9314892	G	-0.1608	0.03478	3.926e-06
IgD+ CD24+ AC	rs12874404	G	0.1963	0.02601	5.61824e-14
IgD+ CD24+ AC	rs73192651	T	0.4428	0.08724	4.05005e-07
IgD+ CD24+ AC	rs8014978	C	-0.1136	0.02446	3.565e-06
IgD+ CD24+ AC	rs77762131	C	0.291	0.05685	3.22404e-07
IgD+ CD24+ AC	rs12595433	A	-0.1118	0.02462	5.79696e-06
IgD+ CD24+ AC	rs880312	A	-0.1821	0.03971	4.67897e-06
IgD+ CD24+ AC	rs11653761	T	-0.125	0.02429	2.83302e-07
IgD+ CD24+ AC	rs7254039	A	-0.2566	0.05765	8.81089e-06
IgD+ CD24+ AC	rs9614226	G	-0.4122	0.08546	1.46501e-06
IgD- CD24- %B cell	rs111237501	C	1.055	0.2248	2.813e-06
IgD- CD24- %B cell	rs11887461	G	0.1136	0.0249	5.25303e-06
IgD- CD24- %B cell	rs13020544	A	-2.752	0.5674	1.287e-06
IgD- CD24- %B cell	rs145137909	A	-2.77	0.5672	1.087e-06
IgD- CD24- %B cell	rs114209430	C	-0.6384	0.136	2.75797e-06
IgD- CD24- %B cell	rs17044633	G	0.3561	0.07517	2.256e-06
IgD- CD24- %B cell	rs183821560	A	-1.841	0.3885	2.25102e-06
IgD- CD24- %B cell	rs9398107	G	0.2678	0.0552	1.274e-06
IgD- CD24- %B cell	rs73045003	T	-0.1605	0.03611	9.03608e-06
IgD- CD24- %B cell	rs76377003	G	-0.3971	0.08574	3.76296e-06
IgD- CD24- %B cell	rs112898282	C	0.4712	0.1007	2.97201e-06
IgD- CD24- %B cell	rs7966251	A	0.1908	0.03619	1.43199e-07
IgD- CD24- %B cell	rs142305616	C	0.466	0.1047	8.83792e-06
IgD- CD24- %B cell	rs7198605	T	0.146	0.03204	5.38295e-06
IgD- CD24- %B cell	rs35192093	T	0.1597	0.03505	5.36402e-06
IgD- CD24- %B cell	rs8109503	A	-0.2029	0.04406	4.27297e-06
IgD- CD24- %B cell	rs6073000	C	-0.3098	0.06272	8.163e-07
IgD- CD24- %B cell	rs115218594	A	-0.2776	0.06207	7.95591e-06
IgD- CD24- AC	rs72953104	G	0.2344	0.05087	4.19701e-06
IgD- CD24- AC	rs111237501	C	1.052	0.2261	3.34703e-06
IgD- CD24- AC	rs114114265	A	0.2343	0.05149	5.50896e-06
IgD- CD24- AC	rs7615875	C	0.1425	0.03201	8.8481e-06
IgD- CD24- AC	rs76499400	T	0.2069	0.04589	6.76893e-06
IgD- CD24- AC	rs4697616	A	0.1246	0.02682	3.53403e-06
IgD- CD24- AC	rs17044633	G	0.3458	0.07605	5.62406e-06
IgD- CD24- AC	rs76225955	C	-0.1924	0.0432	8.65506e-06
IgD- CD24- AC	rs74356874	A	0.6821	0.1488	4.73598e-06
IgD- CD24- AC	rs145638783	A	-0.9851	0.2144	4.469e-06
IgD- CD24- AC	rs112898282	C	0.4601	0.1017	6.27798e-06
IgD- CD24- AC	rs75453701	G	0.2658	0.05994	9.47305e-06
IgD- CD24- AC	rs7982713	G	-0.1482	0.03033	1.068e-06
IgD- CD24- AC	rs191543445	G	0.3337	0.07236	4.14295e-06
IgD- CD24- AC	rs496760	A	0.1331	0.02656	5.69102e-07
IgD- CD24- AC	rs421516	A	-0.2921	0.06361	4.54496e-06
IgD- CD24- AC	rs72977632	A	-0.2323	0.05115	5.75294e-06
IgD- CD24- AC	rs451367	C	-0.146	0.0296	8.51805e-07
IgD+ CD24- %B cell	rs11184230	T	-0.1946	0.03983	1.083e-06
IgD+ CD24- %B cell	rs7412746	T	0.1263	0.02588	1.11199e-06
IgD+ CD24- %B cell	rs75766272	T	0.483	0.08768	3.86002e-08
IgD+ CD24- %B cell	rs45608038	G	-0.2927	0.06326	3.85496e-06
IgD+ CD24- %B cell	rs12465275	C	-0.6051	0.136	8.84199e-06
IgD+ CD24- %B cell	rs56335940	A	-0.1728	0.03773	4.83905e-06
IgD+ CD24- %B cell	rs1972883	A	-0.1408	0.03125	6.88906e-06
IgD+ CD24- %B cell	rs35698683	G	0.2735	0.06003	5.36402e-06
IgD+ CD24- %B cell	rs6910508	A	0.1159	0.0255	5.71202e-06
IgD+ CD24- %B cell	rs533239981	C	0.3029	0.06589	4.42802e-06
IgD+ CD24- %B cell	rs2450220	T	-0.1439	0.03231	8.69201e-06
IgD+ CD24- %B cell	rs7870388	G	-0.142	0.03034	2.97303e-06
IgD+ CD24- %B cell	rs140191306	T	0.4404	0.09513	3.804e-06
IgD+ CD24- %B cell	rs145123647	T	1.016	0.2269	7.67892e-06
IgD+ CD24- %B cell	rs116844769	A	-0.2773	0.0514	7.29693e-08
IgD+ CD24- %B cell	rs182854545	T	1.363	0.3003	5.84602e-06
IgD+ CD24- %B cell	rs73426855	C	-0.1632	0.03539	4.13904e-06
IgD+ CD24- %B cell	rs2159343	G	-0.1247	0.02639	2.37197e-06
IgD+ CD24- %B cell	rs78958229	T	0.2723	0.06041	6.74295e-06
IgD+ CD24- %B cell	rs58706313	T	-0.3021	0.06737	7.53095e-06
IgD+ CD24- AC	rs71615254	C	-0.2989	0.06147	1.21099e-06
IgD+ CD24- AC	rs17056318	C	-0.2103	0.04553	3.98602e-06
IgD+ CD24- AC	rs141108367	A	1.503	0.3297	5.30506e-06
IgD+ CD24- AC	rs115150472	T	2.619	0.5765	5.73099e-06
IgD+ CD24- AC	rs12197153	A	2.118	0.4501	2.63099e-06
IgD+ CD24- AC	rs9354413	C	0.138	0.02729	4.42099e-07
IgD+ CD24- AC	rs143397127	C	-0.4464	0.09885	6.50999e-06
IgD+ CD24- AC	rs190448231	G	0.3363	0.07548	8.64908e-06
IgD+ CD24- AC	rs34910780	T	-0.2677	0.05716	2.94198e-06
IgD+ CD24- AC	rs2395904	G	-0.1335	0.0275	1.26e-06
IgD+ CD24- AC	rs150663332	T	-0.2005	0.04387	5.02597e-06
IgD+ CD24- AC	rs117190494	A	0.4148	0.08139	3.642e-07
IgD+ CD24- AC	rs701839	G	0.1269	0.02791	5.63106e-06
IgD+ CD24- AC	rs189761842	T	0.7675	0.1702	6.72404e-06
IgD+ CD24- AC	rs12799241	A	0.132	0.02794	2.391e-06
IgD+ CD24- AC	rs34771848	T	-0.3693	0.08033	4.43598e-06
IgD+ CD24- AC	rs76578043	A	0.3166	0.0697	5.73905e-06
IgD+ CD24- AC	rs75474045	A	0.4915	0.1086	6.24899e-06
IgD+ CD24- AC	rs3811215	T	-0.1264	0.02685	2.59801e-06
IgD+ CD24- AC	rs143176410	C	1.816	0.404	7.18208e-06
IgD+ CD24- AC	rs73426855	C	-0.1616	0.03458	3.09699e-06
IgD+ CD24- AC	rs77983244	A	-0.3049	0.06682	5.22902e-06
IgD+ CD24- AC	rs62067029	T	-0.1593	0.02856	2.61198e-08
IgD+ CD24- AC	rs34764986	C	-0.2158	0.04786	6.69607e-06
CD24+ CD27+ %B cell	rs145208372	A	-0.56	0.1234	5.91003e-06
CD24+ CD27+ %B cell	rs7412746	T	-0.1301	0.02547	3.41099e-07
CD24+ CD27+ %B cell	rs72758947	G	-0.2365	0.05101	3.67401e-06
CD24+ CD27+ %B cell	rs4658141	C	-0.1269	0.02592	1.009e-06
CD24+ CD27+ %B cell	rs75766272	T	-0.4865	0.08656	2.04899e-08
CD24+ CD27+ %B cell	rs72944931	G	0.4657	0.1052	9.91791e-06
CD24+ CD27+ %B cell	rs45608038	G	0.3527	0.0624	1.71002e-08
CD24+ CD27+ %B cell	rs72844588	A	0.2066	0.04322	1.826e-06
CD24+ CD27+ %B cell	rs62233948	T	-0.737	0.1643	7.48101e-06
CD24+ CD27+ %B cell	rs145442262	A	-0.2083	0.04276	1.15001e-06
CD24+ CD27+ %B cell	rs55710170	A	-0.1708	0.03788	6.70595e-06
CD24+ CD27+ %B cell	rs35698683	G	-0.293	0.05931	8.17504e-07
CD24+ CD27+ %B cell	rs115405874	G	0.9325	0.2017	3.925e-06
CD24+ CD27+ %B cell	rs681014	C	0.9614	0.207	3.52298e-06
CD24+ CD27+ %B cell	rs9492229	C	0.2715	0.06115	9.27705e-06
CD24+ CD27+ %B cell	rs148702078	C	0.9264	0.2067	7.59906e-06
CD24+ CD27+ %B cell	rs62459310	C	0.3676	0.08119	6.15205e-06
CD24+ CD27+ %B cell	rs10505439	T	-0.1852	0.04175	9.38102e-06
CD24+ CD27+ %B cell	rs10743163	A	-0.1205	0.02541	2.20699e-06
CD24+ CD27+ %B cell	rs265612	T	0.1143	0.02575	9.29608e-06
CD24+ CD27+ %B cell	rs112294465	A	1.249	0.2784	7.44098e-06
CD24+ CD27+ %B cell	rs76477280	G	0.4892	0.08811	3.02803e-08
CD24+ CD27+ %B cell	rs117004076	G	0.4553	0.1022	8.56091e-06
CD24+ CD27+ %B cell	rs77762131	C	0.2675	0.05828	4.59896e-06
CD24+ CD27+ %B cell	rs116844769	A	0.2482	0.05078	1.064e-06
CD24+ CD27+ %B cell	rs7221794	A	-0.1563	0.03395	4.29903e-06
CD24+ CD27+ AC	rs75766272	T	-0.4055	0.08609	2.56998e-06
CD24+ CD27+ AC	rs16867231	A	0.5129	0.1154	8.98008e-06
CD24+ CD27+ AC	rs79207264	A	0.1752	0.0393	8.46603e-06
CD24+ CD27+ AC	rs7640784	A	-0.1111	0.02476	7.47894e-06
CD24+ CD27+ AC	rs149085540	T	-0.4318	0.09574	6.66807e-06
CD24+ CD27+ AC	rs17708396	A	2.539	0.5201	1.09499e-06
CD24+ CD27+ AC	rs10942726	G	0.1188	0.02672	8.92504e-06
CD24+ CD27+ AC	rs35057381	C	0.1344	0.02969	6.17703e-06
CD24+ CD27+ AC	rs56033406	T	0.312	0.06692	3.22901e-06
CD24+ CD27+ AC	rs4076316	A	-0.1404	0.02729	2.83798e-07
CD24+ CD27+ AC	rs144625305	T	0.6162	0.1357	5.74804e-06
CD24+ CD27+ AC	rs184496770	T	1.162	0.2608	8.56091e-06
CD24+ CD27+ AC	rs118092259	G	-0.2901	0.06345	4.97898e-06
CD24+ CD27+ AC	rs10759006	C	0.1133	0.02556	9.50692e-06
CD24+ CD27+ AC	rs10762541	T	0.1488	0.02978	6.08695e-07
CD24+ CD27+ AC	rs138329462	A	-0.4374	0.09365	3.10799e-06
CD24+ CD27+ AC	rs557577736	G	1.818	0.3878	2.869e-06
CD24+ CD27+ AC	rs12874404	G	0.1691	0.02653	2.04202e-10
CD24+ CD27+ AC	rs73192651	T	0.4411	0.08893	7.38193e-07
CD24+ CD27+ AC	rs76552872	T	0.283	0.06219	5.54102e-06
CD24+ CD27+ AC	rs77762131	C	0.2815	0.05774	1.12699e-06
CD24+ CD27+ AC	rs11653761	T	-0.118	0.0247	1.84001e-06
CD24+ CD27+ AC	rs11649808	A	0.1546	0.03472	8.74802e-06
CD24+ CD27+ AC	rs7254039	A	-0.2606	0.0585	8.63794e-06
CD24+ CD27+ AC	rs728776	G	-0.1712	0.03808	7.09006e-06
CD24+ CD27+ AC	rs144295598	A	0.5664	0.1203	2.59902e-06
CD20- %B cell	rs529500582	A	-0.4047	0.08262	1.009e-06
CD20- %B cell	rs187723151	A	-0.9447	0.1934	1.07999e-06
CD20- %B cell	rs112180455	T	0.3316	0.07326	6.19598e-06
CD20- %B cell	rs58352426	A	0.1401	0.02947	2.07998e-06
CD20- %B cell	rs75951284	T	0.3083	0.06752	5.11105e-06
CD20- %B cell	rs74786971	C	0.2235	0.04952	6.60602e-06
CD20- %B cell	rs316122	C	0.2993	0.06479	3.971e-06
CD20- %B cell	rs9270911	T	0.1364	0.02871	2.10499e-06
CD20- %B cell	rs9477367	C	-0.1917	0.04273	7.45899e-06
CD20- %B cell	rs111761453	T	0.2453	0.05506	8.59904e-06
CD20- %B cell	rs75368642	T	0.2118	0.04687	6.41904e-06
CD20- %B cell	rs7875273	C	0.1137	0.02506	5.83002e-06
CD20- %B cell	rs118084343	G	-0.2663	0.0544	1.02901e-06
CD20- %B cell	rs3885787	C	0.2407	0.05303	5.84494e-06
CD20- %B cell	rs4244568	G	-0.1233	0.02622	2.67399e-06
CD20- %B cell	rs140134875	A	-1.694	0.3528	1.639e-06
CD20- %B cell	rs4889373	G	-0.1372	0.03051	7.06399e-06
CD20- %B cell	rs2107459	A	0.2021	0.04383	4.17503e-06
CD20- %B cell	rs7265879	G	-0.2182	0.04616	2.35798e-06
CD20- %B cell	rs57840701	C	0.4562	0.1004	5.65002e-06
IgD- CD38br AC	rs115156019	T	-0.6197	0.1242	6.33199e-07
IgD- CD38br AC	rs2792563	A	-0.108	0.02437	9.59909e-06
IgD- CD38br AC	rs138158989	A	-1.339	0.2832	2.33099e-06
IgD- CD38br AC	rs114044800	C	0.5637	0.1259	7.81592e-06
IgD- CD38br AC	rs148362575	T	2.541	0.5292	1.64101e-06
IgD- CD38br AC	rs66491584	A	-0.1466	0.02957	7.43293e-07
IgD- CD38br AC	rs141490841	A	0.3828	0.08506	6.98506e-06
IgD- CD38br AC	rs62353585	C	0.3438	0.07709	8.48301e-06
IgD- CD38br AC	rs3105149	T	0.3462	0.07754	8.27409e-06
IgD- CD38br AC	rs78678130	A	-0.1707	0.03819	8.03193e-06
IgD- CD38br AC	rs138058221	T	-0.6658	0.1449	4.47497e-06
IgD- CD38br AC	rs10815908	T	0.2526	0.0538	2.75797e-06
IgD- CD38br AC	rs912755	C	-2.494	0.5255	2.16202e-06
IgD- CD38br AC	rs11605946	A	0.1457	0.03191	5.15905e-06
IgD- CD38br AC	rs79801395	C	0.1973	0.04374	6.68606e-06
IgD- CD38br AC	rs478251	C	0.1689	0.03431	8.85503e-07
IgD- CD38br AC	rs147319637	A	-0.5657	0.1224	3.92401e-06
IgD- CD38br AC	rs11609248	G	-0.1355	0.03014	7.11295e-06
IgD- CD38br AC	rs17037450	A	-0.3311	0.07236	4.90501e-06
IgD- CD38br AC	rs2075365	A	-0.1142	0.02477	4.14801e-06
IgD- CD38br AC	rs74011406	A	0.1928	0.04113	2.869e-06
IgD- CD38br AC	rs72834736	C	0.3465	0.07762	8.30501e-06
CD20- AC	rs6712095	T	0.3592	0.07943	6.32499e-06
CD20- AC	rs57641238	C	-0.1546	0.02937	1.47999e-07
CD20- AC	rs34625183	T	-0.1694	0.03789	8.03397e-06
CD20- AC	rs36123742	T	0.1193	0.02587	4.11396e-06
CD20- AC	rs74786971	C	0.2348	0.04935	2.031e-06
CD20- AC	rs116699251	A	-0.2732	0.05861	3.24399e-06
CD20- AC	rs41494	T	1.728	0.3819	6.26397e-06
CD20- AC	rs7773849	G	1.508	0.2808	8.31209e-08
CD20- AC	rs9273241	T	0.177	0.03455	3.17001e-07
CD20- AC	rs2102662	A	0.1274	0.02877	9.77507e-06
CD20- AC	rs111761453	T	0.249	0.05482	5.77006e-06
CD20- AC	rs38182	T	-0.1541	0.03305	3.21203e-06
CD20- AC	rs6586822	C	-0.1182	0.02568	4.34901e-06
CD20- AC	rs6482467	G	-0.1128	0.02546	9.72098e-06
CD20- AC	rs16936840	T	0.1881	0.04049	3.49897e-06
CD20- AC	rs2212443	G	-0.1412	0.03117	6.07799e-06
CD20- AC	rs12146943	A	-0.1127	0.02495	6.50594e-06
CD20- AC	rs77553819	C	-0.1249	0.0269	3.51901e-06
CD20- AC	rs71431666	C	-0.1932	0.04158	3.49398e-06
CD20- AC	rs252298	A	0.1091	0.02419	6.60998e-06
CD20- AC	rs56736306	G	-0.1465	0.03231	5.91602e-06
CD20- AC	rs2637364	C	-0.1164	0.02513	3.75301e-06
CD20- AC	rs6029245	C	0.3071	0.06585	3.23102e-06
CD20- AC	rs6052993	G	-0.1123	0.0246	5.17095e-06
CD20- AC	rs6008703	C	-0.1147	0.02589	9.67409e-06
CD20- CD38- %B cell	rs75839951	G	-0.2476	0.05192	1.92801e-06
CD20- CD38- %B cell	rs4832496	A	0.127	0.02814	6.54305e-06
CD20- CD38- %B cell	rs141595421	G	-0.4902	0.11	8.62303e-06
CD20- CD38- %B cell	rs396692	A	0.1157	0.02552	5.99998e-06
CD20- CD38- %B cell	rs182720746	T	0.6255	0.1314	2.014e-06
CD20- CD38- %B cell	rs2215848	A	0.524	0.1121	3.06902e-06
CD20- CD38- %B cell	rs62311900	T	-0.1398	0.03159	9.85598e-06
CD20- CD38- %B cell	rs2339996	A	-0.1471	0.0287	3.11602e-07
CD20- CD38- %B cell	rs13176237	G	0.2113	0.04756	9.12494e-06
CD20- CD38- %B cell	rs72492305	T	0.2125	0.04192	4.18803e-07
CD20- CD38- %B cell	rs56284619	T	0.1557	0.03428	5.72005e-06
CD20- CD38- %B cell	rs10988372	C	0.1351	0.02998	6.77002e-06
CD20- CD38- %B cell	rs118073973	A	0.2799	0.06148	5.45306e-06
CD20- CD38- %B cell	rs72652459	T	-1.505	0.3389	9.20005e-06
CD20- CD38- %B cell	rs55767134	C	-0.1463	0.03122	2.90202e-06
CD20- CD38- %B cell	rs34666228	T	0.1355	0.02809	1.45902e-06
CD20- CD38- %B cell	rs78301150	A	-1.069	0.2213	1.42099e-06
CD20- CD38- %B cell	rs55897487	T	-1.342	0.2897	3.73104e-06
CD20- CD38- %B cell	rs117308259	C	-0.8348	0.1494	2.48199e-08
CD20- CD38- %B cell	rs17099538	C	-0.2409	0.05156	3.093e-06
CD20- CD38- %B cell	rs77911577	C	-0.2551	0.05732	8.78598e-06
CD20- CD38- %B cell	rs2113943	G	0.1278	0.02875	9.10395e-06
CD20- CD38- %B cell	rs35639639	C	0.1332	0.0299	8.60399e-06
CD20- CD38- %B cell	rs16955339	T	0.293	0.06221	2.56803e-06
CD20- CD38- %B cell	rs36071180	A	0.1488	0.03329	8.077e-06
CD20- CD38- %B cell	rs6125184	A	-0.1186	0.02463	1.547e-06
CD20- CD38- AC	rs182720746	T	0.6026	0.1323	5.38096e-06
CD20- CD38- AC	rs62311900	T	-0.1537	0.03175	1.33801e-06
CD20- CD38- AC	rs2339996	A	-0.1438	0.02887	6.60496e-07
CD20- CD38- AC	rs72492305	T	0.2112	0.04169	4.25402e-07
CD20- CD38- AC	rs6906886	A	0.1893	0.04063	3.29299e-06
CD20- CD38- AC	rs11203884	T	-0.1548	0.03269	2.26898e-06
CD20- CD38- AC	rs10988372	C	0.139	0.03012	4.08602e-06
CD20- CD38- AC	rs118073973	A	0.2899	0.06184	2.87303e-06
CD20- CD38- AC	rs75609575	A	-0.3072	0.06608	3.45096e-06
CD20- CD38- AC	rs308820	C	-0.1305	0.02844	4.63095e-06
CD20- CD38- AC	rs61906277	G	0.1435	0.02825	3.99098e-07
CD20- CD38- AC	rs117308259	C	-0.6917	0.1504	4.39896e-06
CD20- CD38- AC	rs16955339	T	0.3095	0.06249	7.67397e-07
CD20- CD38- AC	rs77510701	A	-0.2548	0.05651	6.74e-06
CD20- CD38- AC	rs80339814	C	-0.2131	0.04766	8.02306e-06
CD20- CD38- AC	rs6125184	A	-0.1099	0.02479	9.59599e-06
CD20- CD38- AC	rs36071180	A	0.1498	0.03344	7.69892e-06
IgD+ %Lymphocyte	rs143109147	C	2.746	0.5892	3.27198e-06
IgD+ %Lymphocyte	rs16837671	G	-0.2827	0.05702	7.43207e-07
IgD+ %Lymphocyte	rs141070091	T	0.614	0.1364	6.96803e-06
IgD+ %Lymphocyte	rs76845048	C	-0.3021	0.06594	4.76299e-06
IgD+ %Lymphocyte	rs4361609	C	-0.2101	0.04223	6.78297e-07
IgD+ %Lymphocyte	rs73078428	A	-0.1651	0.03606	4.854e-06
IgD+ %Lymphocyte	rs111830700	A	0.2879	0.06309	5.202e-06
IgD+ %Lymphocyte	rs34910780	T	-0.2739	0.05642	1.25101e-06
IgD+ %Lymphocyte	rs2395904	G	-0.1285	0.02712	2.243e-06
IgD+ %Lymphocyte	rs533239981	C	0.2839	0.06355	8.16e-06
IgD+ %Lymphocyte	rs1977295	A	0.1101	0.02357	3.11401e-06
IgD+ %Lymphocyte	rs75319860	C	0.3546	0.0787	6.84101e-06
IgD+ %Lymphocyte	rs116906133	G	-1.032	0.2178	2.22398e-06
IgD+ %Lymphocyte	rs12874404	G	0.1898	0.02599	3.43084e-13
IgD+ %Lymphocyte	rs2402519	C	0.1596	0.03359	2.10402e-06
IgD+ %Lymphocyte	rs11657531	T	-0.1468	0.0236	5.52497e-10
IgD+ %Lymphocyte	rs12939565	T	-0.142	0.02747	2.45499e-07
IgD+ %Lymphocyte	rs75956343	G	-0.2576	0.05786	8.75407e-06
IgD+ %Lymphocyte	rs55658072	G	0.1165	0.02499	3.23601e-06
IgD+ %Lymphocyte	rs6131010	G	-0.1212	0.02568	2.47098e-06
IgD- CD38br %lymphocyte	rs970081	A	-0.1191	0.02482	1.64801e-06
IgD- CD38br %lymphocyte	rs78196740	C	0.192	0.04079	2.59998e-06
IgD- CD38br %lymphocyte	rs148362575	T	2.567	0.5384	1.93299e-06
IgD- CD38br %lymphocyte	rs62160934	A	0.1297	0.02865	6.13098e-06
IgD- CD38br %lymphocyte	rs138158989	A	-1.324	0.2808	2.49799e-06
IgD- CD38br %lymphocyte	rs66491584	A	-0.1404	0.02948	1.97702e-06
IgD- CD38br %lymphocyte	rs116540222	T	1.619	0.361	7.48204e-06
IgD- CD38br %lymphocyte	rs79812543	A	0.3801	0.08244	4.16198e-06
IgD- CD38br %lymphocyte	rs151009998	A	0.2925	0.06183	2.32498e-06
IgD- CD38br %lymphocyte	rs11938966	A	0.3028	0.06821	9.29309e-06
IgD- CD38br %lymphocyte	rs114428590	A	-0.6902	0.1551	8.88608e-06
IgD- CD38br %lymphocyte	rs79264549	A	1.582	0.3557	8.95901e-06
IgD- CD38br %lymphocyte	rs6554754	C	0.1238	0.0273	5.91902e-06
IgD- CD38br %lymphocyte	rs139101653	T	-0.4998	0.1122	8.62303e-06
IgD- CD38br %lymphocyte	rs76624801	C	-2.09	0.45	3.53199e-06
IgD- CD38br %lymphocyte	rs187459109	A	-1.987	0.4026	8.31706e-07
IgD- CD38br %lymphocyte	rs75346886	T	0.3296	0.06986	2.48199e-06
IgD- CD38br %lymphocyte	rs138058221	T	-0.6459	0.1447	8.25791e-06
IgD- CD38br %lymphocyte	rs148377259	C	-0.311	0.06449	1.47001e-06
IgD- CD38br %lymphocyte	rs12340211	G	0.2558	0.05361	1.907e-06
IgD- CD38br %lymphocyte	rs113087021	A	0.1975	0.04432	8.62204e-06
IgD- CD38br %lymphocyte	rs478251	C	0.1561	0.03419	5.11399e-06
IgD- CD38br %lymphocyte	rs6488283	G	-0.1069	0.02367	6.50504e-06
IgD- CD38br %lymphocyte	rs7294591	T	0.1168	0.02391	1.086e-06
IgD- CD38br %lymphocyte	rs11609248	G	-0.1438	0.02996	1.64801e-06
IgD- CD38br %lymphocyte	rs17037450	A	-0.3233	0.07216	7.68104e-06
IgD- CD38br %lymphocyte	rs72686093	T	0.2941	0.06126	1.64101e-06
IgD- CD38br %lymphocyte	rs2627305	A	-0.1167	0.02595	7.14908e-06
IgD- CD38br %lymphocyte	rs4785074	T	-0.1289	0.02471	1.91898e-07
IgD- CD38br %lymphocyte	rs72834736	C	0.3562	0.07723	4.11604e-06
IgD- CD38br %lymphocyte	rs76348547	T	0.3941	0.0823	1.74699e-06
IgD- CD38dim %lymphocyte	rs500586	T	-0.1164	0.02625	9.54707e-06
IgD- CD38dim %lymphocyte	rs72691171	T	0.556	0.1242	7.79902e-06
IgD- CD38dim %lymphocyte	rs143785715	T	1.034	0.2251	4.55302e-06
IgD- CD38dim %lymphocyte	rs10922490	C	0.516	0.1044	8.15793e-07
IgD- CD38dim %lymphocyte	rs11687597	G	0.1644	0.03007	4.86004e-08
IgD- CD38dim %lymphocyte	rs7595246	C	0.1571	0.03041	2.509e-07
IgD- CD38dim %lymphocyte	rs71612685	G	0.5092	0.1088	2.94002e-06
IgD- CD38dim %lymphocyte	rs1867929	A	0.1691	0.03822	9.93002e-06
IgD- CD38dim %lymphocyte	rs114839471	G	2.925	0.6491	6.80707e-06
IgD- CD38dim %lymphocyte	rs17405603	T	-0.1275	0.02694	2.27898e-06
IgD- CD38dim %lymphocyte	rs146936090	T	1.843	0.3841	1.66498e-06
IgD- CD38dim %lymphocyte	rs6972846	T	-0.1185	0.02475	1.736e-06
IgD- CD38dim %lymphocyte	rs78027513	T	0.2746	0.05995	4.77595e-06
IgD- CD38dim %lymphocyte	rs7840395	G	-0.1408	0.02438	8.25296e-09
IgD- CD38dim %lymphocyte	rs2137277	G	0.1383	0.03071	6.89096e-06
IgD- CD38dim %lymphocyte	rs72816858	C	0.4384	0.09254	2.24099e-06
IgD- CD38dim %lymphocyte	rs12298227	C	-0.2055	0.04122	6.51193e-07
IgD- CD38dim %lymphocyte	rs593370	T	-0.1218	0.02694	6.31495e-06
IgD- CD38dim %lymphocyte	rs9520836	G	0.1281	0.02404	1.05201e-07
IgD- CD38dim %lymphocyte	rs118086652	G	0.38	0.08281	4.61095e-06
IgD- CD38dim %lymphocyte	rs11653761	T	-0.1257	0.02411	1.93201e-07
IgD- CD38dim %lymphocyte	rs145744014	T	0.4981	0.1104	6.63804e-06
IgD- CD38dim %lymphocyte	rs652344	C	-0.1194	0.02653	7.05196e-06
IgD- CD38dim %lymphocyte	rs2328245	T	0.1091	0.02407	6.04004e-06
IgD- CD38dim %lymphocyte	rs134927	T	0.3766	0.08299	5.86206e-06
IgD- CD38- %lymphocyte	rs61790670	A	0.1517	0.02904	1.83802e-07
IgD- CD38- %lymphocyte	rs116661843	A	-0.2855	0.06453	9.94695e-06
IgD- CD38- %lymphocyte	rs12128328	C	0.1428	0.0306	3.17497e-06
IgD- CD38- %lymphocyte	rs12624265	G	0.1358	0.03024	7.36902e-06
IgD- CD38- %lymphocyte	rs12992631	T	-0.1296	0.02879	6.93905e-06
IgD- CD38- %lymphocyte	rs2084194	A	-0.1193	0.02656	7.21905e-06
IgD- CD38- %lymphocyte	rs6723786	G	0.1403	0.02729	2.84302e-07
IgD- CD38- %lymphocyte	rs114551034	A	-0.2723	0.05703	1.86698e-06
IgD- CD38- %lymphocyte	rs75524570	C	0.2178	0.04807	6.07198e-06
IgD- CD38- %lymphocyte	rs150378941	C	-0.853	0.1886	6.27004e-06
IgD- CD38- %lymphocyte	rs72942964	T	-1.231	0.2689	4.85601e-06
IgD- CD38- %lymphocyte	rs7676571	T	0.1731	0.0383	6.40796e-06
IgD- CD38- %lymphocyte	rs4697617	A	0.1211	0.02714	8.36508e-06
IgD- CD38- %lymphocyte	rs72711540	C	-0.165	0.03688	7.97003e-06
IgD- CD38- %lymphocyte	rs17405603	T	-0.1322	0.0277	1.88599e-06
IgD- CD38- %lymphocyte	rs144625305	T	0.617	0.1366	6.49696e-06
IgD- CD38- %lymphocyte	rs11777835	C	-0.1246	0.02505	6.83392e-07
IgD- CD38- %lymphocyte	rs190799514	C	0.391	0.07669	3.59104e-07
IgD- CD38- %lymphocyte	rs75116337	C	0.3985	0.08792	5.99805e-06
IgD- CD38- %lymphocyte	rs814418	T	0.204	0.04436	4.40099e-06
IgD- CD38- %lymphocyte	rs4756916	C	-0.1119	0.02508	8.39499e-06
IgD- CD38- %lymphocyte	rs17234595	A	-0.3825	0.08604	9.0261e-06
IgD- CD38- %lymphocyte	rs12426629	G	-0.1952	0.04268	4.95199e-06
IgD- CD38- %lymphocyte	rs9514859	C	0.1207	0.025	1.43999e-06
IgD- CD38- %lymphocyte	rs12874404	G	0.1408	0.02668	1.378e-07
IgD- CD38- %lymphocyte	rs4474666	A	0.1116	0.02456	5.63404e-06
IgD- CD38- %lymphocyte	rs11653761	T	-0.1169	0.0249	2.77997e-06
IgD- CD38- %lymphocyte	rs34157595	C	-0.1195	0.02696	9.61192e-06
IgD- CD38- %lymphocyte	rs7236090	C	0.1163	0.02497	3.33096e-06
IgD- CD38- %lymphocyte	rs77741094	G	-0.5436	0.1119	1.24e-06
IgD- CD38dim %B cell	rs112904733	T	0.1953	0.04221	3.85496e-06
IgD- CD38dim %B cell	rs143109147	C	-2.636	0.5937	9.30593e-06
IgD- CD38dim %B cell	rs12118242	T	-0.7345	0.1635	7.23003e-06
IgD- CD38dim %B cell	rs9424499	C	-0.5857	0.1138	2.81002e-07
IgD- CD38dim %B cell	rs16832731	A	0.1484	0.03147	2.48599e-06
IgD- CD38dim %B cell	rs138919897	G	-1.341	0.296	6.05703e-06
IgD- CD38dim %B cell	rs73205209	C	0.3323	0.07083	2.81799e-06
IgD- CD38dim %B cell	rs111854570	A	-0.2872	0.06245	4.40697e-06
IgD- CD38dim %B cell	rs114839471	G	3.03	0.6695	6.21799e-06
IgD- CD38dim %B cell	rs17405749	T	-0.1389	0.02884	1.51098e-06
IgD- CD38dim %B cell	rs80088375	T	-0.3593	0.07955	6.50205e-06
IgD- CD38dim %B cell	rs75273600	A	0.6398	0.1253	3.46497e-07
IgD- CD38dim %B cell	rs849133	T	-0.1154	0.02601	9.41499e-06
IgD- CD38dim %B cell	rs146267894	T	-0.4565	0.1023	8.36296e-06
IgD- CD38dim %B cell	rs2397752	T	-0.136	0.02815	1.41101e-06
IgD- CD38dim %B cell	rs117987395	G	-0.246	0.05509	8.23209e-06
IgD- CD38dim %B cell	rs80216562	A	-0.3698	0.07231	3.31002e-07
IgD- CD38dim %B cell	rs10743163	A	-0.1167	0.02529	4.11396e-06
IgD- CD38dim %B cell	rs61946381	C	0.321	0.07254	9.93002e-06
IgD- CD38dim %B cell	rs1846398	C	-0.1293	0.02904	8.82308e-06
IgD- CD38dim %B cell	rs4038038	A	0.1177	0.02529	3.36202e-06
IgD- CD38dim %B cell	rs117227598	G	0.651	0.1451	7.416e-06
IgD- CD38dim %B cell	rs11548656	G	-0.1701	0.0366	3.48097e-06
IgD- CD38dim %B cell	rs75659776	T	0.2621	0.05581	2.73697e-06
IgD- CD38dim %B cell	rs117541917	C	-0.2358	0.05299	8.88894e-06
IgD- CD38dim %B cell	rs113530462	C	0.887	0.196	6.221e-06
IgD+ CD38br %lymphocyte	rs1919856	G	0.1734	0.03817	5.72506e-06
IgD+ CD38br %lymphocyte	rs11682311	C	-0.1278	0.02599	9.105e-07
IgD+ CD38br %lymphocyte	rs4907205	C	-0.1658	0.03741	9.60395e-06
IgD+ CD38br %lymphocyte	rs140380950	C	-0.3597	0.06402	2.067e-08
IgD+ CD38br %lymphocyte	rs2686423	G	0.3352	0.07432	6.66807e-06
IgD+ CD38br %lymphocyte	rs76112278	A	-0.4243	0.08741	1.25901e-06
IgD+ CD38br %lymphocyte	rs7667070	C	-0.283	0.06349	8.55697e-06
IgD+ CD38br %lymphocyte	rs78658073	A	1.792	0.3659	1.011e-06
IgD+ CD38br %lymphocyte	rs80330977	A	-0.2327	0.04501	2.46598e-07
IgD+ CD38br %lymphocyte	rs76660971	A	-0.1368	0.02874	2.02502e-06
IgD+ CD38br %lymphocyte	rs2857599	A	-0.1653	0.03649	6.07393e-06
IgD+ CD38br %lymphocyte	rs117772462	A	-0.4644	0.09659	1.58599e-06
IgD+ CD38br %lymphocyte	rs11185560	A	-0.2347	0.05014	2.95597e-06
IgD+ CD38br %lymphocyte	rs10103048	C	0.126	0.02692	2.988e-06
IgD+ CD38br %lymphocyte	rs1695681	A	-0.1213	0.02451	7.75908e-07
IgD+ CD38br %lymphocyte	rs13300113	T	0.1232	0.02752	7.74908e-06
IgD+ CD38br %lymphocyte	rs10821937	T	-0.116	0.02553	5.66304e-06
IgD+ CD38br %lymphocyte	rs10832409	A	0.1495	0.03227	3.73603e-06
IgD+ CD38br %lymphocyte	rs11068290	T	0.3875	0.07937	1.08901e-06
IgD+ CD38br %lymphocyte	rs59879144	A	-0.4624	0.09688	1.88599e-06
IgD+ CD38br %lymphocyte	rs10877626	G	0.1102	0.02441	6.485e-06
IgD+ CD38br %lymphocyte	rs17408660	G	-0.4731	0.1058	7.92501e-06
IgD+ CD38br %lymphocyte	rs75589249	T	-0.5382	0.1197	7.06708e-06
IgD+ CD38br %lymphocyte	rs3811315	A	0.1771	0.03756	2.503e-06
IgD+ CD38br %lymphocyte	rs2216762	C	-0.1525	0.03097	8.88403e-07
IgD+ CD38br %lymphocyte	rs60521331	A	0.1158	0.02425	1.86299e-06
IgD+ CD38br %lymphocyte	rs55708924	G	-0.3886	0.0872	8.58796e-06
IgD+ CD38dim %lymphocyte	rs143109147	C	2.959	0.5843	4.27701e-07
IgD+ CD38dim %lymphocyte	rs55877424	A	0.1449	0.0327	9.68902e-06
IgD+ CD38dim %lymphocyte	rs149290264	T	0.6348	0.1427	8.93902e-06
IgD+ CD38dim %lymphocyte	rs182174914	A	2.439	0.5502	9.58893e-06
IgD+ CD38dim %lymphocyte	rs10933716	T	-0.1262	0.02775	5.61798e-06
IgD+ CD38dim %lymphocyte	rs28399382	T	0.1411	0.0308	4.74395e-06
IgD+ CD38dim %lymphocyte	rs28654727	A	0.1272	0.02842	7.89405e-06
IgD+ CD38dim %lymphocyte	rs6831487	G	0.1165	0.02467	2.42298e-06
IgD+ CD38dim %lymphocyte	rs75512885	A	-0.2112	0.04633	5.32304e-06
IgD+ CD38dim %lymphocyte	rs1510971	A	-0.2012	0.04413	5.292e-06
IgD+ CD38dim %lymphocyte	rs12516105	C	0.1502	0.03243	3.75301e-06
IgD+ CD38dim %lymphocyte	rs4361609	C	-0.1912	0.04275	7.92501e-06
IgD+ CD38dim %lymphocyte	rs9459562	C	0.1106	0.0246	7.11607e-06
IgD+ CD38dim %lymphocyte	rs34910780	T	-0.2544	0.05663	7.26106e-06
IgD+ CD38dim %lymphocyte	rs62474511	T	0.2018	0.04179	1.417e-06
IgD+ CD38dim %lymphocyte	rs4716961	C	-0.3385	0.07465	5.96898e-06
IgD+ CD38dim %lymphocyte	rs7840067	C	-0.1537	0.03026	3.95704e-07
IgD+ CD38dim %lymphocyte	rs533239981	C	0.3011	0.06365	2.32199e-06
IgD+ CD38dim %lymphocyte	rs60953943	A	-0.4228	0.08863	1.91298e-06
IgD+ CD38dim %lymphocyte	rs76400856	C	0.2233	0.0485	4.30299e-06
IgD+ CD38dim %lymphocyte	rs74151247	A	0.348	0.07127	1.09199e-06
IgD+ CD38dim %lymphocyte	rs75319860	C	0.3651	0.07896	3.91201e-06
IgD+ CD38dim %lymphocyte	rs139695291	G	1.581	0.3506	6.69006e-06
IgD+ CD38dim %lymphocyte	rs75474045	A	0.503	0.1077	3.125e-06
IgD+ CD38dim %lymphocyte	rs12874404	G	0.1366	0.02617	1.89601e-07
IgD+ CD38dim %lymphocyte	rs116844769	A	-0.2347	0.04969	2.40099e-06
IgD+ CD38dim %lymphocyte	rs16974449	A	0.1233	0.02445	4.77903e-07
IgD+ CD38dim %lymphocyte	rs60521331	A	0.1214	0.02433	6.26095e-07
IgD+ CD38dim %lymphocyte	rs11657531	T	-0.1167	0.0237	8.83894e-07
IgD+ CD38dim %lymphocyte	rs2291516	A	0.1953	0.04406	9.56996e-06
IgD+ CD38dim %lymphocyte	rs655580	A	0.1258	0.02423	2.18902e-07
IgD+ CD38dim %lymphocyte	rs6131010	G	-0.1184	0.02588	4.94698e-06
IgD+ CD38dim %lymphocyte	rs55708924	G	-0.4222	0.08736	1.39801e-06
IgD+ CD38dim %lymphocyte	rs143518319	A	-0.4492	0.09996	7.21207e-06
IgD+ CD38dim %lymphocyte	rs142838362	T	0.2463	0.05243	2.72101e-06
IgD+ CD38- %lymphocyte	rs149701635	G	-0.3548	0.07767	5.08101e-06
IgD+ CD38- %lymphocyte	rs35088452	A	-0.1352	0.02849	2.15899e-06
IgD+ CD38- %lymphocyte	rs6895553	C	-0.199	0.04272	3.304e-06
IgD+ CD38- %lymphocyte	rs78009119	G	-0.5085	0.1078	2.49902e-06
IgD+ CD38- %lymphocyte	rs77055472	A	-0.2682	0.05762	3.36001e-06
IgD+ CD38- %lymphocyte	rs12197754	C	-0.1427	0.03115	4.74996e-06
IgD+ CD38- %lymphocyte	rs144625305	T	0.6141	0.1364	6.89795e-06
IgD+ CD38- %lymphocyte	rs12763172	C	0.1272	0.02784	5.05196e-06
IgD+ CD38- %lymphocyte	rs12146653	C	0.1892	0.04126	4.66305e-06
IgD+ CD38- %lymphocyte	rs12829274	G	-0.2515	0.05194	1.33999e-06
IgD+ CD38- %lymphocyte	rs3730631	C	-0.1789	0.03729	1.66399e-06
IgD+ CD38- %lymphocyte	rs12874404	G	0.1714	0.02663	1.385e-10
IgD+ CD38- %lymphocyte	rs112782756	G	3.09	0.683	6.25101e-06
IgD+ CD38- %lymphocyte	rs2003291	T	-0.1589	0.0357	8.76597e-06
IgD+ CD38- %lymphocyte	rs77762131	C	0.3532	0.058	1.24701e-09
IgD+ CD38- %lymphocyte	rs72706301	A	0.448	0.09406	1.98299e-06
IgD+ CD38- %lymphocyte	rs149731447	T	-0.9621	0.2156	8.35699e-06
IgD+ CD38- %lymphocyte	rs10444793	A	-0.4323	0.09225	2.88602e-06
IgD+ CD38- %lymphocyte	rs28594458	G	-0.1135	0.02418	2.76599e-06
IgD+ CD38- %lymphocyte	rs62235484	A	0.4662	0.09386	7.13608e-07
IgD+ CD38- %lymphocyte	rs78007261	T	-0.3003	0.06556	4.80895e-06
Unsw Mem %lymphocyte	rs75766272	T	-0.3961	0.08527	3.51901e-06
Unsw Mem %lymphocyte	rs56326639	G	0.1461	0.0323	6.29999e-06
Unsw Mem %lymphocyte	rs6557137	T	-0.1494	0.03221	3.62001e-06
Unsw Mem %lymphocyte	rs144625305	T	0.5993	0.1343	8.30004e-06
Unsw Mem %lymphocyte	rs2956955	C	-0.3254	0.06746	1.47099e-06
Unsw Mem %lymphocyte	rs141247883	G	-0.3185	0.06842	3.34503e-06
Unsw Mem %lymphocyte	rs57757402	G	-0.1601	0.03523	5.67806e-06
Unsw Mem %lymphocyte	rs11794578	G	0.1189	0.02437	1.12101e-06
Unsw Mem %lymphocyte	rs10119513	A	0.3622	0.08185	9.91197e-06
Unsw Mem %lymphocyte	rs10840410	C	-0.1182	0.02642	7.88206e-06
Unsw Mem %lymphocyte	rs10894530	A	-0.1638	0.03684	9.00409e-06
Unsw Mem %lymphocyte	rs143553941	C	0.501	0.107	2.95801e-06
Unsw Mem %lymphocyte	rs12829274	G	-0.2536	0.0511	7.30601e-07
Unsw Mem %lymphocyte	rs73192651	T	0.5455	0.08807	6.53597e-10
Unsw Mem %lymphocyte	rs12874404	G	0.1827	0.02625	4.02346e-12
Unsw Mem %lymphocyte	rs557577736	G	1.799	0.3838	2.857e-06
Unsw Mem %lymphocyte	rs77762131	C	0.3287	0.05701	8.74903e-09
Unsw Mem %lymphocyte	rs8014978	C	-0.1203	0.02463	1.08201e-06
Unsw Mem %lymphocyte	rs112135308	G	0.416	0.08833	2.57099e-06
Unsw Mem %lymphocyte	rs11657759	C	-0.1271	0.02394	1.16099e-07
Unsw Mem %lymphocyte	rs7254039	A	-0.2695	0.05778	3.20797e-06
Unsw Mem %lymphocyte	rs6032660	A	-0.1525	0.02629	7.19797e-09
Unsw Mem %lymphocyte	rs76762356	G	-0.3702	0.08274	7.91699e-06
Unsw Mem %lymphocyte	rs55712190	T	0.2264	0.04694	1.467e-06
IgD- CD27- %lymphocyte	rs2789568	C	-0.2462	0.04816	3.32897e-07
IgD- CD27- %lymphocyte	rs113442137	A	-0.2734	0.0574	1.97301e-06
IgD- CD27- %lymphocyte	rs185621536	T	-0.3248	0.07016	3.79997e-06
IgD- CD27- %lymphocyte	rs7606024	A	-0.1469	0.03041	1.42498e-06
IgD- CD27- %lymphocyte	rs35574803	C	-0.3044	0.05397	1.83101e-08
IgD- CD27- %lymphocyte	rs78756830	C	0.4221	0.08746	1.45301e-06
IgD- CD27- %lymphocyte	rs12654363	T	-0.2241	0.04812	3.31398e-06
IgD- CD27- %lymphocyte	rs191610741	T	-0.3731	0.08152	4.87304e-06
IgD- CD27- %lymphocyte	rs807894	G	0.114	0.02536	7.13198e-06
IgD- CD27- %lymphocyte	rs1978170	G	-0.113	0.02548	9.38793e-06
IgD- CD27- %lymphocyte	rs78763642	A	-0.3442	0.07449	3.96798e-06
IgD- CD27- %lymphocyte	rs2250246	G	0.1325	0.02454	7.13296e-08
IgD- CD27- %lymphocyte	rs77114347	T	-0.239	0.05358	8.41608e-06
IgD- CD27- %lymphocyte	rs4941188	A	-0.1285	0.02642	1.20401e-06
IgD- CD27- %lymphocyte	rs111407982	T	-0.1612	0.03377	1.87499e-06
IgD- CD27- %lymphocyte	rs7260348	C	-0.2227	0.04722	2.49799e-06
IgD- CD27- %lymphocyte	rs77126700	C	0.3695	0.08021	4.22698e-06
IgD- CD27- %lymphocyte	rs4810485	G	0.317	0.02622	4.97966e-33
Sw mem %lymphocyte	rs7595246	C	0.1684	0.03143	8.91908e-08
Sw mem %lymphocyte	rs1519526	C	0.1674	0.03168	1.341e-07
Sw mem %lymphocyte	rs7640978	T	0.1649	0.0355	3.535e-06
Sw mem %lymphocyte	rs17029267	T	0.3178	0.07088	7.56397e-06
Sw mem %lymphocyte	rs62382785	A	0.1313	0.02902	6.22702e-06
Sw mem %lymphocyte	rs17405603	T	-0.1343	0.02781	1.44202e-06
Sw mem %lymphocyte	rs190799514	C	0.3656	0.07711	2.20298e-06
Sw mem %lymphocyte	rs7840395	G	-0.1437	0.02516	1.21099e-08
Sw mem %lymphocyte	rs814418	T	0.199	0.04491	9.6801e-06
Sw mem %lymphocyte	rs118076634	T	1.115	0.2283	1.083e-06
Sw mem %lymphocyte	rs12426629	G	-0.2182	0.04316	4.52397e-07
Sw mem %lymphocyte	rs726449	T	0.1133	0.02505	6.35902e-06
Sw mem %lymphocyte	rs9520836	G	0.1567	0.02479	2.91199e-10
Sw mem %lymphocyte	rs11653761	T	-0.1491	0.02489	2.298e-09
Sw mem %lymphocyte	rs145744014	T	0.5148	0.1143	6.92293e-06
Sw mem %lymphocyte	rs138728953	A	0.311	0.06986	8.77708e-06
Sw mem %lymphocyte	rs117231919	T	0.17	0.03776	6.95296e-06
Sw mem %lymphocyte	rs377621503	T	-0.7635	0.1715	8.80299e-06
PB/PC %lymphocyte	rs141365416	T	2.328	0.4961	2.79402e-06
PB/PC %lymphocyte	rs148362575	T	2.608	0.5526	2.46598e-06
PB/PC %lymphocyte	rs116540222	T	1.756	0.3749	2.922e-06
PB/PC %lymphocyte	rs7449190	C	0.1298	0.028	3.66902e-06
PB/PC %lymphocyte	rs61294310	G	0.5223	0.1088	1.65299e-06
PB/PC %lymphocyte	rs13244540	T	0.2681	0.05848	4.69505e-06
PB/PC %lymphocyte	rs62519719	A	-0.1218	0.02685	5.97998e-06
PB/PC %lymphocyte	rs74326785	C	0.351	0.07464	2.65497e-06
PB/PC %lymphocyte	rs3138500	T	-0.2314	0.04918	2.62398e-06
PB/PC %lymphocyte	rs12412378	A	-0.1755	0.03276	9.03795e-08
PB/PC %lymphocyte	rs1938685	A	-0.158	0.03558	9.27492e-06
PB/PC %lymphocyte	rs897989	G	-0.1183	0.02654	8.57196e-06
PB/PC %lymphocyte	rs55728331	A	1.624	0.3466	2.90603e-06
PB/PC %lymphocyte	rs10849436	A	0.1516	0.03371	7.12197e-06
PB/PC %lymphocyte	rs1838357	A	0.1167	0.02638	9.94489e-06
PB/PC %lymphocyte	rs4785074	T	-0.1403	0.02562	4.61998e-08
PB/PC %lymphocyte	rs7255292	C	-0.1601	0.035	4.94903e-06
PB/PC %lymphocyte	rs8132059	T	-0.1294	0.02876	7.04304e-06
PB/PC %lymphocyte	rs11089305	G	0.1295	0.02684	1.45301e-06
Memory B cell %lymphocyte	rs75414548	A	0.2864	0.06412	8.202e-06
Memory B cell %lymphocyte	rs75766272	T	-0.3971	0.08543	3.46003e-06
Memory B cell %lymphocyte	rs878471	A	-0.1135	0.02517	6.73907e-06
Memory B cell %lymphocyte	rs12636848	G	0.1242	0.02655	2.98401e-06
Memory B cell %lymphocyte	rs143003356	A	-0.5299	0.1157	4.78597e-06
Memory B cell %lymphocyte	rs17708396	A	2.518	0.5212	1.41198e-06
Memory B cell %lymphocyte	rs6895553	C	-0.1889	0.04221	7.88297e-06
Memory B cell %lymphocyte	rs1770731	T	-0.1473	0.0326	6.38705e-06
Memory B cell %lymphocyte	rs74505387	C	-0.2033	0.03964	3.08496e-07
Memory B cell %lymphocyte	rs410173	G	-0.144	0.03208	7.39299e-06
Memory B cell %lymphocyte	rs144625305	T	0.6141	0.1347	5.31202e-06
Memory B cell %lymphocyte	rs6558507	T	-0.2635	0.05776	5.25001e-06
Memory B cell %lymphocyte	rs34173062	A	0.1453	0.02991	1.242e-06
Memory B cell %lymphocyte	rs12763172	C	0.132	0.02749	1.637e-06
Memory B cell %lymphocyte	rs10791220	G	-0.1793	0.03894	4.27602e-06
Memory B cell %lymphocyte	rs11225155	A	0.1112	0.0245	5.85706e-06
Memory B cell %lymphocyte	rs74839056	T	1.357	0.3052	8.92093e-06
Memory B cell %lymphocyte	rs557577736	G	1.799	0.3851	3.10699e-06
Memory B cell %lymphocyte	rs12874404	G	0.2221	0.0262	3.31284e-17
Memory B cell %lymphocyte	rs9514859	C	0.112	0.02469	5.93403e-06
Memory B cell %lymphocyte	rs73192651	T	0.442	0.08807	5.43801e-07
Memory B cell %lymphocyte	rs77762131	C	0.3049	0.05737	1.13201e-07
Memory B cell %lymphocyte	rs974368	A	0.1136	0.02464	4.17004e-06
Memory B cell %lymphocyte	rs139196765	G	1.237	0.2495	7.49307e-07
Memory B cell %lymphocyte	rs11653761	T	-0.1359	0.02451	3.17497e-08
Memory B cell %lymphocyte	rs7254039	A	-0.2668	0.05819	4.68004e-06
Memory B cell %lymphocyte	rs551529415	T	-0.5751	0.124	3.62001e-06
Memory B cell %lymphocyte	rs3810559	G	-0.1132	0.02457	4.24004e-06
Memory B cell %lymphocyte	rs4640493	T	0.1493	0.03234	4.01301e-06
Memory B cell %lymphocyte	rs9614226	G	-0.3841	0.08631	8.80603e-06
Naive-mature B cell %lymphocyte	rs11937214	G	0.271	0.06102	9.17698e-06
Naive-mature B cell %lymphocyte	rs76845048	C	-0.3046	0.06737	6.33695e-06
Naive-mature B cell %lymphocyte	rs115204570	T	-0.479	0.1028	3.26701e-06
Naive-mature B cell %lymphocyte	rs17056318	C	-0.2266	0.04592	8.38591e-07
Naive-mature B cell %lymphocyte	rs4361609	C	-0.1954	0.04397	9.11801e-06
Naive-mature B cell %lymphocyte	rs35607968	T	0.1611	0.03434	2.82703e-06
Naive-mature B cell %lymphocyte	rs111830700	A	0.2916	0.06457	6.51493e-06
Naive-mature B cell %lymphocyte	rs140197720	T	0.4648	0.1016	4.93799e-06
Naive-mature B cell %lymphocyte	rs2395904	G	-0.1504	0.02772	6.15106e-08
Naive-mature B cell %lymphocyte	rs4361743	C	0.3335	0.07409	6.96707e-06
Naive-mature B cell %lymphocyte	rs533239981	C	0.3348	0.06479	2.50098e-07
Naive-mature B cell %lymphocyte	rs2978582	C	0.1509	0.0316	1.84599e-06
Naive-mature B cell %lymphocyte	rs74151247	A	0.3341	0.07265	4.39097e-06
Naive-mature B cell %lymphocyte	rs56097028	C	0.1156	0.02559	6.47903e-06
Naive-mature B cell %lymphocyte	rs74397782	A	-0.3176	0.06621	1.679e-06
Naive-mature B cell %lymphocyte	rs78433555	A	0.2756	0.05706	1.42498e-06
Naive-mature B cell %lymphocyte	rs116844769	A	-0.2342	0.05066	3.92202e-06
Naive-mature B cell %lymphocyte	rs112850074	G	0.3445	0.07141	1.46299e-06
Naive-mature B cell %lymphocyte	rs12939565	T	-0.1308	0.02872	5.41901e-06
Naive-mature B cell %lymphocyte	rs11653761	T	-0.1122	0.02478	6.17206e-06
Naive-mature B cell %lymphocyte	rs4805840	G	-0.1599	0.03309	1.41501e-06
Naive-mature B cell %lymphocyte	rs55658072	G	0.1132	0.02554	9.63407e-06
Naive-mature B cell %lymphocyte	rs7270264	C	-0.1135	0.02501	5.87706e-06
Naive-mature B cell %lymphocyte	rs55708924	G	-0.3974	0.08899	8.23797e-06
IgD- CD38dim AC	rs77848220	T	0.405	0.08232	9.04191e-07
IgD- CD38dim AC	rs7595246	C	0.14	0.03035	4.08602e-06
IgD- CD38dim AC	rs115414430	G	0.3388	0.07271	3.29102e-06
IgD- CD38dim AC	rs1519524	A	0.141	0.02892	1.12499e-06
IgD- CD38dim AC	rs141352577	T	0.3656	0.07671	1.95501e-06
IgD- CD38dim AC	rs73185679	C	0.1715	0.0387	9.56093e-06
IgD- CD38dim AC	rs7840395	G	-0.1267	0.02425	1.85498e-07
IgD- CD38dim AC	rs16925715	C	-0.1298	0.02698	1.556e-06
IgD- CD38dim AC	rs149006488	G	-0.1579	0.03413	3.83804e-06
IgD- CD38dim AC	rs61910510	T	0.3355	0.07014	1.79498e-06
IgD- CD38dim AC	rs4936106	G	0.3309	0.07134	3.62602e-06
IgD- CD38dim AC	rs79407211	T	-0.1927	0.04286	7.15303e-06
IgD- CD38dim AC	rs73178168	T	0.1583	0.03258	1.23501e-06
IgD- CD38dim AC	rs192544457	A	0.8492	0.1563	5.91698e-08
IgD- CD38dim AC	rs9520836	G	0.1117	0.02394	3.14398e-06
IgD- CD38dim AC	rs60035843	G	0.1277	0.02849	7.63801e-06
IgD- CD38dim AC	rs11653761	T	-0.1121	0.02405	3.28897e-06
IgD- CD38dim AC	rs117605782	A	0.8913	0.1987	7.486e-06
IgD- CD38dim AC	rs533086	G	-0.119	0.02614	5.45306e-06
IgD- CD38dim AC	rs78893742	A	0.6139	0.1321	3.47696e-06
IgD+ CD24+ %lymphocyte	rs61788860	A	-0.2606	0.05786	6.85993e-06
IgD+ CD24+ %lymphocyte	rs75766272	T	-0.4103	0.08583	1.81899e-06
IgD+ CD24+ %lymphocyte	rs2015983	C	-0.1746	0.03658	1.874e-06
IgD+ CD24+ %lymphocyte	rs6781675	C	0.3639	0.08068	6.68405e-06
IgD+ CD24+ %lymphocyte	rs1382818	A	0.1127	0.02506	7.13707e-06
IgD+ CD24+ %lymphocyte	rs4937689	G	-0.1736	0.03911	9.35793e-06
IgD+ CD24+ %lymphocyte	rs183466766	A	0.2998	0.06089	8.89693e-07
IgD+ CD24+ %lymphocyte	rs12874404	G	0.2335	0.02632	1.09295e-18
IgD+ CD24+ %lymphocyte	rs141107540	T	0.2109	0.04678	6.71305e-06
IgD+ CD24+ %lymphocyte	rs73192651	T	0.4819	0.08877	6.07393e-08
IgD+ CD24+ %lymphocyte	rs77762131	C	0.3082	0.05742	8.52491e-08
IgD+ CD24+ %lymphocyte	rs8014978	C	-0.11	0.02481	9.59997e-06
IgD+ CD24+ %lymphocyte	rs11657118	C	-0.1428	0.02416	3.70101e-09
IgD+ CD24+ %lymphocyte	rs7254039	A	-0.263	0.05818	6.39794e-06
IgD+ CD24+ %lymphocyte	rs3810559	G	-0.1107	0.02469	7.52004e-06
IgD- CD24- %lymphocyte	rs6687573	A	0.1339	0.02945	5.57301e-06
IgD- CD24- %lymphocyte	rs55756125	C	0.1417	0.0299	2.21702e-06
IgD- CD24- %lymphocyte	rs111237501	C	1.002	0.226	9.47109e-06
IgD- CD24- %lymphocyte	rs11674994	C	0.2499	0.05599	8.30309e-06
IgD- CD24- %lymphocyte	rs72990172	A	0.1576	0.03306	1.92699e-06
IgD- CD24- %lymphocyte	rs76225955	C	-0.1917	0.04317	9.29994e-06
IgD- CD24- %lymphocyte	rs17044633	G	0.3433	0.076	6.45194e-06
IgD- CD24- %lymphocyte	rs183821560	A	-1.768	0.393	7.04807e-06
IgD- CD24- %lymphocyte	rs807894	G	0.1202	0.02568	2.99799e-06
IgD- CD24- %lymphocyte	rs9398107	G	0.2699	0.05578	1.36301e-06
IgD- CD24- %lymphocyte	rs75464772	T	-0.328	0.07098	3.94003e-06
IgD- CD24- %lymphocyte	rs6991364	A	-0.1156	0.02534	5.19505e-06
IgD- CD24- %lymphocyte	rs146221269	C	-1.07	0.2371	6.59903e-06
IgD- CD24- %lymphocyte	rs73277142	T	0.2673	0.05558	1.58099e-06
IgD- CD24- %lymphocyte	rs11066272	T	-0.1184	0.02664	9.09306e-06
IgD- CD24- %lymphocyte	rs139509958	A	-0.2174	0.0478	5.57995e-06
IgD- CD24- %lymphocyte	rs191543445	G	0.3254	0.07232	7.01504e-06
IgD- CD24- %lymphocyte	rs17102161	A	0.2573	0.05689	6.28102e-06
IgD- CD24- %lymphocyte	rs496760	A	0.1187	0.02657	8.15305e-06
IgD- CD24- %lymphocyte	rs75150138	A	-0.2581	0.05593	4.05303e-06
IgD- CD24- %lymphocyte	rs11862268	A	0.4267	0.09042	2.464e-06
IgD- CD24- %lymphocyte	rs58904842	A	-0.1174	0.02499	2.72101e-06
IgD- CD24- %lymphocyte	rs30146	C	-0.4244	0.09112	3.30697e-06
IgD- CD24- %lymphocyte	rs8098848	T	-0.1264	0.02668	2.243e-06
IgD- CD24- %lymphocyte	rs451367	C	-0.1313	0.0296	9.51305e-06
IgD+ CD24- %lymphocyte	rs16837671	G	-0.2649	0.05732	3.95103e-06
IgD+ CD24- %lymphocyte	rs520786	A	-0.1136	0.02562	9.48506e-06
IgD+ CD24- %lymphocyte	rs34712193	T	0.1567	0.03246	1.44501e-06
IgD+ CD24- %lymphocyte	rs17056318	C	-0.2015	0.04509	8.14292e-06
IgD+ CD24- %lymphocyte	rs76845048	C	-0.2982	0.06626	6.99198e-06
IgD+ CD24- %lymphocyte	rs115204570	T	-0.4604	0.1008	5.08698e-06
IgD+ CD24- %lymphocyte	rs140523784	T	0.1447	0.03153	4.58205e-06
IgD+ CD24- %lymphocyte	rs9354413	C	0.1258	0.02705	3.44096e-06
IgD+ CD24- %lymphocyte	rs4361609	C	-0.2163	0.04242	3.57298e-07
IgD+ CD24- %lymphocyte	rs111830700	A	0.2933	0.0634	3.85896e-06
IgD+ CD24- %lymphocyte	rs34910780	T	-0.282	0.05676	7.03105e-07
IgD+ CD24- %lymphocyte	rs12542190	C	-0.1572	0.03051	2.72402e-07
IgD+ CD24- %lymphocyte	rs2978582	C	0.1404	0.03106	6.34498e-06
IgD+ CD24- %lymphocyte	rs533239981	C	0.3428	0.06378	8.19502e-08
IgD+ CD24- %lymphocyte	rs71483382	A	0.6298	0.1399	6.90399e-06
IgD+ CD24- %lymphocyte	rs75319860	C	0.3524	0.07909	8.61509e-06
IgD+ CD24- %lymphocyte	rs76578043	A	0.3251	0.06938	2.89601e-06
IgD+ CD24- %lymphocyte	rs2994690	C	0.1312	0.02819	3.38197e-06
IgD+ CD24- %lymphocyte	rs116844769	A	-0.232	0.04979	3.28103e-06
IgD+ CD24- %lymphocyte	rs9900847	C	-0.1133	0.02454	4.05602e-06
IgD+ CD24- %lymphocyte	rs12939565	T	-0.1318	0.02761	1.87098e-06
IgD+ CD24- %lymphocyte	rs73426855	C	-0.1549	0.03435	6.67806e-06
IgD+ CD24- %lymphocyte	rs4805840	G	-0.152	0.03242	2.85503e-06
IgD+ CD24- %lymphocyte	rs6131010	G	-0.1285	0.0258	6.64003e-07
CD24+ CD27+ %lymphocyte	rs75766272	T	-0.4263	0.08511	5.73099e-07
CD24+ CD27+ %lymphocyte	rs76720471	T	1.557	0.3419	5.46399e-06
CD24+ CD27+ %lymphocyte	rs1519524	A	0.1322	0.02942	7.22504e-06
CD24+ CD27+ %lymphocyte	rs112542522	A	0.6143	0.1326	3.72804e-06
CD24+ CD27+ %lymphocyte	rs12636848	G	0.1237	0.02646	3.02601e-06
CD24+ CD27+ %lymphocyte	rs4689417	A	-0.1241	0.02671	3.50598e-06
CD24+ CD27+ %lymphocyte	rs17708396	A	2.517	0.5195	1.31899e-06
CD24+ CD27+ %lymphocyte	rs35057381	C	0.1315	0.02938	7.91808e-06
CD24+ CD27+ %lymphocyte	rs4076316	A	-0.1287	0.027	1.95799e-06
CD24+ CD27+ %lymphocyte	rs74505387	C	-0.1838	0.03954	3.47896e-06
CD24+ CD27+ %lymphocyte	rs144625305	T	0.6284	0.1342	2.94999e-06
CD24+ CD27+ %lymphocyte	rs6997704	G	0.1127	0.02386	2.41102e-06
CD24+ CD27+ %lymphocyte	rs1332199	C	-0.1323	0.02906	5.47797e-06
CD24+ CD27+ %lymphocyte	rs144440894	A	-0.1445	0.03179	5.68002e-06
CD24+ CD27+ %lymphocyte	rs6486433	G	-0.1102	0.02464	7.93999e-06
CD24+ CD27+ %lymphocyte	rs4763704	A	0.3787	0.08058	2.69699e-06
CD24+ CD27+ %lymphocyte	rs12829274	G	-0.2708	0.05111	1.24099e-07
CD24+ CD27+ %lymphocyte	rs12874404	G	0.2114	0.02614	8.08537e-16
CD24+ CD27+ %lymphocyte	rs557577736	G	1.814	0.3838	2.37099e-06
CD24+ CD27+ %lymphocyte	rs73192651	T	0.5056	0.08768	8.74601e-09
CD24+ CD27+ %lymphocyte	rs112782756	G	2.99	0.6726	8.99104e-06
CD24+ CD27+ %lymphocyte	rs9578529	G	-0.1323	0.02804	2.48502e-06
CD24+ CD27+ %lymphocyte	rs77762131	C	0.3074	0.05717	8.06102e-08
CD24+ CD27+ %lymphocyte	rs11657759	C	-0.1352	0.02397	1.80701e-08
CD24+ CD27+ %lymphocyte	rs7254039	A	-0.2739	0.05798	2.398e-06
CD20- %lymphocyte	rs6712095	T	0.3643	0.07946	4.70901e-06
CD20- %lymphocyte	rs34625183	T	-0.1695	0.03789	7.90606e-06
CD20- %lymphocyte	rs75951284	T	0.3067	0.06772	6.11801e-06
CD20- %lymphocyte	rs186229706	T	0.4826	0.1045	3.96598e-06
CD20- %lymphocyte	rs4647601	A	0.1097	0.02451	7.83303e-06
CD20- %lymphocyte	rs72791978	T	0.5621	0.1256	7.85001e-06
CD20- %lymphocyte	rs9273241	T	0.179	0.0341	1.60801e-07
CD20- %lymphocyte	rs7773849	G	1.534	0.2821	5.81099e-08
CD20- %lymphocyte	rs13244540	T	0.2658	0.0588	6.37602e-06
CD20- %lymphocyte	rs38201	A	-0.1242	0.02794	8.96706e-06
CD20- %lymphocyte	rs34313582	A	-0.1598	0.03507	5.39598e-06
CD20- %lymphocyte	rs72825207	A	0.513	0.1061	1.37899e-06
CD20- %lymphocyte	rs147937648	T	-0.7403	0.1583	3.01703e-06
CD20- %lymphocyte	rs77553819	C	-0.1257	0.02688	2.99999e-06
CD20- %lymphocyte	rs12432015	C	-0.1712	0.0373	4.56899e-06
CD20- %lymphocyte	rs4244568	G	-0.1244	0.02611	1.98701e-06
CD20- %lymphocyte	rs252294	C	0.1079	0.02418	8.41395e-06
CD20- %lymphocyte	rs4782702	G	0.4085	0.0875	3.145e-06
CD20- %lymphocyte	rs11662133	C	0.1453	0.03219	6.52199e-06
CD20- %lymphocyte	rs186355283	T	0.6312	0.1414	8.27104e-06
CD20- %lymphocyte	rs6052993	G	-0.1132	0.02459	4.25197e-06
CD20- CD38- %lymphocyte	rs75839951	G	-0.2457	0.05199	2.38199e-06
CD20- CD38- %lymphocyte	rs4619804	C	0.1217	0.02734	8.77991e-06
CD20- CD38- %lymphocyte	rs709082	C	0.1135	0.02504	6.03698e-06
CD20- CD38- %lymphocyte	rs2215848	A	0.5046	0.1124	7.40901e-06
CD20- CD38- %lymphocyte	rs182720746	T	0.6295	0.1319	1.88599e-06
CD20- CD38- %lymphocyte	rs62311900	T	-0.1405	0.03168	9.44191e-06
CD20- CD38- %lymphocyte	rs2339996	A	-0.1476	0.02879	3.12299e-07
CD20- CD38- %lymphocyte	rs72492305	T	0.2022	0.0416	1.21899e-06
CD20- CD38- %lymphocyte	rs6906886	A	0.1807	0.04053	8.55008e-06
CD20- CD38- %lymphocyte	rs10279688	T	0.4968	0.1101	6.54199e-06
CD20- CD38- %lymphocyte	rs11203884	T	-0.1469	0.03262	6.83502e-06
CD20- CD38- %lymphocyte	rs118073973	A	0.2924	0.06168	2.20999e-06
CD20- CD38- %lymphocyte	rs55767134	C	-0.1443	0.03132	4.19402e-06
CD20- CD38- %lymphocyte	rs308820	C	-0.1261	0.02837	8.97491e-06
CD20- CD38- %lymphocyte	rs34666228	T	0.1512	0.02817	8.46292e-08
CD20- CD38- %lymphocyte	rs78301150	A	-1.031	0.2228	3.84698e-06
CD20- CD38- %lymphocyte	rs117308259	C	-0.7613	0.1499	4.02096e-07
CD20- CD38- %lymphocyte	rs35639639	C	0.1354	0.03002	6.72295e-06
CD20- CD38- %lymphocyte	rs111737298	G	0.2263	0.05029	7.01407e-06
CD20- CD38- %lymphocyte	rs16955339	T	0.3075	0.06234	8.46292e-07
CD20- CD38- %lymphocyte	rs77510701	A	-0.2605	0.05636	3.92103e-06
CD20- CD38- %lymphocyte	rs80339814	C	-0.2259	0.04752	2.07501e-06
CD20- CD38- %lymphocyte	rs6125184	A	-0.1164	0.02472	2.60699e-06
CD20- CD38- %lymphocyte	rs59902361	A	-0.2517	0.05532	5.53898e-06
CD20- CD38- %lymphocyte	rs36071180	A	0.1556	0.03334	3.19198e-06
IgD- CD38- %B cell	rs61790670	A	0.1305	0.02908	7.44801e-06
IgD- CD38- %B cell	rs115576360	A	-0.4062	0.09082	7.96196e-06
IgD- CD38- %B cell	rs4691920	C	-0.9757	0.207	2.53303e-06
IgD- CD38- %B cell	rs7726548	G	-0.1903	0.04045	2.64503e-06
IgD- CD38- %B cell	rs17405603	T	-0.1414	0.02769	3.47296e-07
IgD- CD38- %B cell	rs62417843	C	-0.2629	0.05605	2.82299e-06
IgD- CD38- %B cell	rs9265864	T	-0.1444	0.03125	3.97997e-06
IgD- CD38- %B cell	rs2450220	T	0.1668	0.03177	1.60801e-07
IgD- CD38- %B cell	rs140191306	T	-0.4466	0.09399	2.09701e-06
IgD- CD38- %B cell	rs138977782	G	-0.5468	0.1228	8.74802e-06
IgD- CD38- %B cell	rs11068290	T	-0.3746	0.0813	4.21105e-06
IgD- CD38- %B cell	rs7994585	C	-0.1137	0.02485	4.94504e-06
IgD- CD38- %B cell	rs7215243	G	0.1743	0.03642	1.77501e-06
IgD- CD38- AC	rs77146037	G	-0.2726	0.05953	4.81903e-06
IgD- CD38- AC	rs61790670	A	0.142	0.0294	1.409e-06
IgD- CD38- AC	rs114551034	A	-0.2926	0.05767	4.08404e-07
IgD- CD38- AC	rs115218350	A	-1.898	0.408	3.408e-06
IgD- CD38- AC	rs112964950	C	0.6003	0.1354	9.57194e-06
IgD- CD38- AC	rs75524570	C	0.2161	0.04856	8.81698e-06
IgD- CD38- AC	rs56741207	G	-1.445	0.2907	7.03704e-07
IgD- CD38- AC	rs4697617	A	0.1401	0.02742	3.38602e-07
IgD- CD38- AC	rs144625305	T	0.6143	0.1381	8.95695e-06
IgD- CD38- AC	rs62521107	T	-0.2685	0.05455	8.90902e-07
IgD- CD38- AC	rs118121266	T	0.7592	0.1675	6.02296e-06
IgD- CD38- AC	rs79416092	C	-0.4181	0.0925	6.38807e-06
IgD- CD38- AC	rs421516	A	-0.3138	0.06366	8.60399e-07
IgD- CD38- AC	rs77741094	G	-0.627	0.1131	3.13899e-08
IgD- CD38- AC	rs144295598	A	0.5677	0.1226	3.77703e-06
IgD+ CD38br %B cell	rs74907325	T	0.2307	0.04822	1.793e-06
IgD+ CD38br %B cell	rs76084861	T	0.2748	0.06192	9.3821e-06
IgD+ CD38br %B cell	rs16867231	A	-0.547	0.1138	1.60199e-06
IgD+ CD38br %B cell	rs140380950	C	-0.3401	0.06356	9.31001e-08
IgD+ CD38br %B cell	rs76112278	A	-0.4136	0.08735	2.26699e-06
IgD+ CD38br %B cell	rs28393044	G	0.3089	0.06706	4.24502e-06
IgD+ CD38br %B cell	rs78658073	A	1.714	0.3719	4.15796e-06
IgD+ CD38br %B cell	rs139996875	T	0.6715	0.1465	4.689e-06
IgD+ CD38br %B cell	rs13196511	A	-0.2113	0.04244	6.72094e-07
IgD+ CD38br %B cell	rs117772462	A	-0.4299	0.0963	8.29602e-06
IgD+ CD38br %B cell	rs17739715	C	0.8693	0.196	9.46303e-06
IgD+ CD38br %B cell	rs17771512	A	-0.188	0.04163	6.49995e-06
IgD+ CD38br %B cell	rs57998613	A	0.4342	0.0961	6.42407e-06
IgD+ CD38br %B cell	rs28491938	T	0.1803	0.04053	8.87892e-06
IgD+ CD38br %B cell	rs11002952	A	-1.169	0.2589	6.53296e-06
IgD+ CD38br %B cell	rs2362966	C	-0.2556	0.05243	1.137e-06
IgD+ CD38br %B cell	rs35060907	T	-0.1953	0.04025	1.277e-06
IgD+ CD38br %B cell	rs61880664	G	0.1564	0.03506	8.43898e-06
IgD+ CD38br %B cell	rs11068290	T	0.3556	0.07908	7.12607e-06
IgD+ CD38br %B cell	rs59879144	A	-0.4658	0.09637	1.39801e-06
IgD+ CD38br %B cell	rs4903967	A	-0.1368	0.02733	5.77697e-07
IgD+ CD38br %B cell	rs17278914	C	-0.676	0.1517	8.603e-06
IgD+ CD38br %B cell	rs76840770	A	0.3538	0.07769	5.42101e-06
IgD+ CD38br %B cell	rs79487320	G	-0.6854	0.1392	8.87708e-07
IgD+ CD38br %B cell	rs147226531	C	0.517	0.115	7.20593e-06
IgD+ CD38br %B cell	rs2216762	C	-0.1464	0.03092	2.26199e-06
IgD+ CD38br %B cell	rs8059803	A	-0.122	0.02577	2.28802e-06
IgD+ CD38br %B cell	rs72927038	T	-0.33	0.06793	1.237e-06
CD11c+ monocyte AC	rs114693598	T	-0.1756	0.03803	4.05602e-06
CD11c+ monocyte AC	rs2404849	G	0.1562	0.03041	2.98003e-07
CD11c+ monocyte AC	rs72724781	G	0.9648	0.2024	1.95299e-06
CD11c+ monocyte AC	rs3040901	T	-0.1552	0.03359	3.97796e-06
CD11c+ monocyte AC	rs74610143	T	0.5582	0.1246	7.76909e-06
CD11c+ monocyte AC	rs13104041	A	0.6966	0.1566	9.01405e-06
CD11c+ monocyte AC	rs72835655	T	0.2511	0.05647	9.04503e-06
CD11c+ monocyte AC	rs2295270	A	0.1506	0.03397	9.64695e-06
CD11c+ monocyte AC	rs151194174	A	-0.3546	0.07814	5.91902e-06
CD11c+ monocyte AC	rs2587473	T	-0.1429	0.0311	4.55198e-06
CD11c+ monocyte AC	rs72830905	G	0.8103	0.1783	5.73905e-06
CD11c+ monocyte AC	rs34936922	G	-0.1256	0.02836	9.7681e-06
CD11c+ monocyte AC	rs113800324	T	0.2681	0.05996	8.051e-06
CD11c+ monocyte AC	rs9894233	A	-0.3991	0.08574	3.38197e-06
CD11c+ monocyte AC	rs113451095	C	-0.2994	0.06307	2.16601e-06
CD11c+ monocyte AC	rs73445777	G	-0.4778	0.1053	5.93103e-06
CD11c+ monocyte AC	rs8175830	A	-0.2321	0.05209	8.62402e-06
CD11c+ monocyte AC	rs150248455	A	0.25	0.05201	1.59901e-06
CD11c+ monocyte %monocyte	rs191730825	G	0.4346	0.08042	7.006e-08
CD11c+ monocyte %monocyte	rs115058278	A	0.4772	0.1021	3.10699e-06
CD11c+ monocyte %monocyte	rs74610143	T	0.6366	0.1245	3.36597e-07
CD11c+ monocyte %monocyte	rs11921245	C	0.1661	0.03726	8.53395e-06
CD11c+ monocyte %monocyte	rs35237330	A	-0.2147	0.04484	1.76901e-06
CD11c+ monocyte %monocyte	rs13186506	T	-0.1934	0.04296	6.99697e-06
CD11c+ monocyte %monocyte	rs75256410	T	0.545	0.1202	6.05494e-06
CD11c+ monocyte %monocyte	rs13241407	G	-0.28	0.06121	4.94698e-06
CD11c+ monocyte %monocyte	rs11766273	A	0.591	0.1283	4.23399e-06
CD11c+ monocyte %monocyte	rs10227905	G	0.1214	0.0271	7.70602e-06
CD11c+ monocyte %monocyte	rs73073066	T	0.4148	0.08775	2.377e-06
CD11c+ monocyte %monocyte	rs17689291	C	-0.575	0.1295	9.29694e-06
CD11c+ monocyte %monocyte	rs4922033	T	0.1211	0.02694	7.22404e-06
CD11c+ monocyte %monocyte	rs703009	T	-0.1616	0.03583	6.72992e-06
CD11c+ monocyte %monocyte	rs11610005	G	-0.124	0.02698	4.532e-06
CD11c+ monocyte %monocyte	rs57566659	C	0.3158	0.06253	4.66702e-07
CD11c+ monocyte %monocyte	rs76968110	A	-0.4763	0.0957	6.82402e-07
CD11c+ monocyte %monocyte	rs117909439	T	-0.6761	0.1414	1.81201e-06
CD11c+ monocyte %monocyte	rs62002392	G	0.1924	0.04225	5.50605e-06
CD11c+ monocyte %monocyte	rs16952634	A	-0.1936	0.04368	9.61789e-06
CD11c+ monocyte %monocyte	rs8065103	G	0.1465	0.02963	8.10793e-07
CD11c+ monocyte %monocyte	rs1381984	A	-0.1569	0.0349	7.19598e-06
CD11c+ monocyte %monocyte	rs35149557	C	0.1579	0.03301	1.79602e-06
CD62L- monocyte AC	rs4656708	C	-0.3696	0.0647	1.21801e-08
CD62L- monocyte AC	rs4987369	T	0.2378	0.03006	3.6116e-15
CD62L- monocyte AC	rs62167331	A	-0.347	0.07464	3.47896e-06
CD62L- monocyte AC	rs13068785	T	0.269	0.05861	4.61604e-06
CD62L- monocyte AC	rs1907980	T	0.1274	0.02798	5.45205e-06
CD62L- monocyte AC	rs11935230	C	0.1842	0.03607	3.498e-07
CD62L- monocyte AC	rs278949	A	0.1235	0.02741	6.86894e-06
CD62L- monocyte AC	rs17082777	A	-0.2033	0.04515	6.95505e-06
CD62L- monocyte AC	rs11249570	A	-0.1525	0.02632	7.66302e-09
CD62L- monocyte AC	rs79930588	G	1.724	0.3525	1.048e-06
CD62L- monocyte AC	rs528135834	G	0.859	0.1829	2.75201e-06
CD62L- monocyte AC	rs4484736	A	-0.1386	0.03012	4.36797e-06
CD62L- monocyte AC	rs530377	C	0.1627	0.03256	6.12506e-07
CD62L- monocyte AC	rs143153359	T	2.05	0.4039	4.11898e-07
CD62L- monocyte AC	rs77287889	A	0.352	0.07927	9.29694e-06
CD62L- monocyte AC	rs116691483	A	0.3974	0.0895	9.3261e-06
CD62L- monocyte AC	rs1800973	A	0.222	0.04861	5.12201e-06
CD62L- monocyte AC	rs4899265	C	0.139	0.02858	1.213e-06
CD62L- monocyte AC	rs146793376	G	0.4639	0.104	8.43801e-06
CD62L- monocyte AC	rs435806	C	-0.1417	0.03127	6.08303e-06
CD62L- monocyte AC	rs149543954	T	0.295	0.06108	1.434e-06
CD62L- monocyte %monocyte	rs4987360	G	0.3359	0.02969	4.36918e-29
CD62L- monocyte %monocyte	rs4656708	C	-0.3294	0.06481	3.93496e-07
CD62L- monocyte %monocyte	rs141287837	C	0.3492	0.07853	9.03005e-06
CD62L- monocyte %monocyte	rs11694457	C	0.5758	0.1297	9.34609e-06
CD62L- monocyte %monocyte	rs9824107	A	-0.1976	0.04346	5.66304e-06
CD62L- monocyte %monocyte	rs62236339	A	0.228	0.05043	6.40295e-06
CD62L- monocyte %monocyte	rs9859349	A	0.227	0.04151	4.89204e-08
CD62L- monocyte %monocyte	rs36141595	G	-0.1512	0.03196	2.34002e-06
CD62L- monocyte %monocyte	rs1816932	A	0.1467	0.02962	7.76694e-07
CD62L- monocyte %monocyte	rs17624563	G	-0.2904	0.05766	5.01695e-07
CD62L- monocyte %monocyte	rs11249570	A	-0.1315	0.02634	6.29506e-07
CD62L- monocyte %monocyte	rs2399610	G	-0.1315	0.02718	1.37101e-06
CD62L- monocyte %monocyte	rs76717104	T	0.4905	0.109	7.02005e-06
CD62L- monocyte %monocyte	rs717824	T	-0.3108	0.06924	7.45195e-06
CD62L- monocyte %monocyte	rs2124027	G	-0.4256	0.09413	6.38602e-06
CD62L- monocyte %monocyte	rs530377	C	0.1614	0.03252	7.28199e-07
CD62L- monocyte %monocyte	rs117765367	T	0.2982	0.06733	9.82404e-06
CD62L- monocyte %monocyte	rs7139370	T	0.2947	0.0539	4.96295e-08
CD62L- monocyte %monocyte	rs117309559	G	0.5719	0.1203	2.071e-06
CD62L- monocyte %monocyte	rs4899389	A	-0.1913	0.03943	1.281e-06
CD62L- monocyte %monocyte	rs45487297	A	0.6623	0.1201	3.74498e-08
CD62L- monocyte %monocyte	rs7150584	T	-0.1787	0.03646	9.95497e-07
CD62L- monocyte %monocyte	rs9807014	T	-0.2057	0.0397	2.34498e-07
CD62L- monocyte %monocyte	rs9944612	A	0.1341	0.0294	5.30897e-06
CD62L- monocyte %monocyte	rs55859756	C	0.2127	0.04782	8.93696e-06
CD11c+ CD62L- monocyte AC	rs2404849	G	0.1532	0.03003	3.597e-07
CD11c+ CD62L- monocyte AC	rs1407142	C	0.201	0.04538	9.81296e-06
CD11c+ CD62L- monocyte AC	rs55971447	T	-0.1809	0.03084	4.94698e-09
CD11c+ CD62L- monocyte AC	rs72660177	T	-0.2006	0.04321	3.60903e-06
CD11c+ CD62L- monocyte AC	rs72724781	G	0.9448	0.2002	2.46899e-06
CD11c+ CD62L- monocyte AC	rs3040901	T	-0.1559	0.03322	2.80802e-06
CD11c+ CD62L- monocyte AC	rs13104041	A	0.7057	0.155	5.49604e-06
CD11c+ CD62L- monocyte AC	rs72835655	T	0.2484	0.05589	9.1071e-06
CD11c+ CD62L- monocyte AC	rs75220521	G	-1.36	0.2904	2.947e-06
CD11c+ CD62L- monocyte AC	rs11772116	C	0.225	0.04872	4.02402e-06
CD11c+ CD62L- monocyte AC	rs1268974	G	0.117	0.02571	5.50795e-06
CD11c+ CD62L- monocyte AC	rs11213272	G	0.3583	0.08017	8.13299e-06
CD11c+ CD62L- monocyte AC	rs12277397	T	0.1808	0.0396	5.15395e-06
CD11c+ CD62L- monocyte AC	rs10891433	T	-0.1217	0.02721	7.99392e-06
CD11c+ CD62L- monocyte AC	rs76524078	A	1.307	0.2836	4.24004e-06
CD11c+ CD62L- monocyte AC	rs113800324	T	0.3099	0.05911	1.68298e-07
CD11c+ CD62L- monocyte AC	rs17474599	T	-0.5233	0.1093	1.76498e-06
CD11c+ CD62L- monocyte AC	rs77694582	A	-0.2264	0.0505	7.66002e-06
CD11c+ CD62L- monocyte AC	rs4899265	C	0.1241	0.02747	6.43902e-06
CD11c+ CD62L- monocyte AC	rs4359381	C	0.2509	0.0547	4.70002e-06
CD11c+ CD62L- monocyte AC	rs12708874	T	-0.1526	0.03262	3.00898e-06
CD11c+ CD62L- monocyte AC	rs9894233	A	-0.4108	0.08485	1.355e-06
CD11c+ CD62L- monocyte AC	rs34142458	G	-0.1581	0.03498	6.42096e-06
CD11c+ CD62L- monocyte AC	rs150248455	A	0.2439	0.05149	2.273e-06
CD11c+ CD62L- monocyte AC	rs117545845	T	0.1774	0.03948	7.29693e-06
CD11c+ CD62L- monocyte %monocyte	rs116249234	A	0.245	0.0552	9.3981e-06
CD11c+ CD62L- monocyte %monocyte	rs80087840	A	-0.6187	0.1345	4.36999e-06
CD11c+ CD62L- monocyte %monocyte	rs191730825	G	0.3846	0.08124	2.30399e-06
CD11c+ CD62L- monocyte %monocyte	rs10924239	A	0.207	0.04455	3.51601e-06
CD11c+ CD62L- monocyte %monocyte	rs114693598	T	-0.195	0.03862	4.68296e-07
CD11c+ CD62L- monocyte %monocyte	rs114857887	A	0.2479	0.05444	5.49503e-06
CD11c+ CD62L- monocyte %monocyte	rs10804278	T	0.1244	0.02742	5.93595e-06
CD11c+ CD62L- monocyte %monocyte	rs74610143	T	0.5956	0.1263	2.52203e-06
CD11c+ CD62L- monocyte %monocyte	rs11921245	C	0.1689	0.03761	7.32302e-06
CD11c+ CD62L- monocyte %monocyte	rs138567833	A	-0.2161	0.0466	3.68697e-06
CD11c+ CD62L- monocyte %monocyte	rs13241407	G	-0.2769	0.0616	7.23003e-06
CD11c+ CD62L- monocyte %monocyte	rs73073066	T	0.4544	0.08893	3.42997e-07
CD11c+ CD62L- monocyte %monocyte	rs4922033	T	0.1227	0.02728	7.18208e-06
CD11c+ CD62L- monocyte %monocyte	rs1469503	T	0.2989	0.06464	3.90796e-06
CD11c+ CD62L- monocyte %monocyte	rs57566659	C	0.3077	0.06328	1.21599e-06
CD11c+ CD62L- monocyte %monocyte	rs1800973	A	0.25	0.04806	2.10999e-07
CD11c+ CD62L- monocyte %monocyte	rs11610005	G	-0.1298	0.02728	2.053e-06
CD11c+ CD62L- monocyte %monocyte	rs117909439	T	-0.6373	0.1427	8.25392e-06
CD11c+ CD62L- monocyte %monocyte	rs62002392	G	0.1991	0.04263	3.12097e-06
CD11c+ CD62L- monocyte %monocyte	rs16952634	A	-0.1976	0.04413	7.81592e-06
CD11c+ CD62L- monocyte %monocyte	rs4468691	G	0.1484	0.03016	9.12998e-07
CD62L- HLA DR++ monocyte AC	rs74805957	T	0.3042	0.06703	5.90704e-06
CD62L- HLA DR++ monocyte AC	rs115431394	C	0.5986	0.134	8.26704e-06
CD62L- HLA DR++ monocyte AC	rs1320172	T	0.1401	0.03165	9.92293e-06
CD62L- HLA DR++ monocyte AC	rs111224423	G	-0.2927	0.06581	8.97697e-06
CD62L- HLA DR++ monocyte AC	rs7437802	T	-0.1209	0.02713	8.65307e-06
CD62L- HLA DR++ monocyte AC	rs3797612	C	0.1137	0.02564	9.52906e-06
CD62L- HLA DR++ monocyte AC	rs10948829	G	-0.2094	0.0463	6.346e-06
CD62L- HLA DR++ monocyte AC	rs10759491	T	-0.1197	0.02688	8.75004e-06
CD62L- HLA DR++ monocyte AC	rs10980077	A	-0.1284	0.0283	5.89794e-06
CD62L- HLA DR++ monocyte AC	rs10887149	A	0.1276	0.02858	8.36392e-06
CD62L- HLA DR++ monocyte AC	rs28680389	A	0.2396	0.04966	1.47299e-06
CD62L- HLA DR++ monocyte AC	rs938447	C	0.1364	0.02743	6.93905e-07
CD62L- HLA DR++ monocyte AC	rs148420500	A	-0.4212	0.08981	2.86398e-06
CD62L- HLA DR++ monocyte AC	rs4899265	C	0.1267	0.02759	4.52699e-06
CD62L- HLA DR++ monocyte AC	rs139554006	A	0.3934	0.08287	2.16501e-06
CD62L- HLA DR++ monocyte AC	rs144348353	T	0.3569	0.07891	6.31393e-06
CD62L- HLA DR++ monocyte AC	rs7190107	A	-0.1416	0.03148	7.05992e-06
CD62L- HLA DR++ monocyte AC	rs2240899	C	-0.1231	0.02767	8.88505e-06
CD62L- HLA DR++ monocyte AC	rs117545845	T	0.1995	0.03962	5.04696e-07
CD62L- HLA DR++ monocyte %monocyte	rs76234991	T	0.4559	0.1027	9.40005e-06
CD62L- HLA DR++ monocyte %monocyte	rs9919190	G	-0.1352	0.02971	5.52993e-06
CD62L- HLA DR++ monocyte %monocyte	rs4668750	A	0.2764	0.05873	2.63299e-06
CD62L- HLA DR++ monocyte %monocyte	rs6430066	C	0.1271	0.02872	9.97493e-06
CD62L- HLA DR++ monocyte %monocyte	rs356651	T	-0.176	0.03878	5.87801e-06
CD62L- HLA DR++ monocyte %monocyte	rs2955643	A	0.1248	0.02633	2.23501e-06
CD62L- HLA DR++ monocyte %monocyte	rs12485444	A	0.1287	0.02682	1.67302e-06
CD62L- HLA DR++ monocyte %monocyte	rs151240896	G	-0.2473	0.0512	1.42699e-06
CD62L- HLA DR++ monocyte %monocyte	rs189575603	C	-0.8168	0.1726	2.31499e-06
CD62L- HLA DR++ monocyte %monocyte	rs111224423	G	-0.2995	0.06702	8.14798e-06
CD62L- HLA DR++ monocyte %monocyte	rs11766800	T	-0.1541	0.03378	5.28896e-06
CD62L- HLA DR++ monocyte %monocyte	rs1969797	A	0.807	0.1756	4.49097e-06
CD62L- HLA DR++ monocyte %monocyte	rs78736203	A	-0.2955	0.06541	6.48694e-06
CD62L- HLA DR++ monocyte %monocyte	rs35079623	C	0.3488	0.07433	2.80899e-06
CD62L- HLA DR++ monocyte %monocyte	rs765044	G	0.1523	0.03151	1.40101e-06
CD62L- HLA DR++ monocyte %monocyte	rs5761319	T	0.1333	0.02676	6.65503e-07
CD11c+ HLA DR++ monocyte AC	rs506388	G	0.1258	0.02806	7.66408e-06
CD11c+ HLA DR++ monocyte AC	rs561934182	G	1.163	0.2505	3.61302e-06
CD11c+ HLA DR++ monocyte AC	rs56186608	T	-0.1271	0.02801	5.88803e-06
CD11c+ HLA DR++ monocyte AC	rs72660177	T	-0.198	0.04402	7.13806e-06
CD11c+ HLA DR++ monocyte AC	rs2404849	G	0.1466	0.03065	1.79602e-06
CD11c+ HLA DR++ monocyte AC	rs116484930	T	1.839	0.4029	5.22601e-06
CD11c+ HLA DR++ monocyte AC	rs6808893	T	-0.1285	0.02714	2.31201e-06
CD11c+ HLA DR++ monocyte AC	rs548306594	C	-0.502	0.1059	2.231e-06
CD11c+ HLA DR++ monocyte AC	rs74610143	T	0.5811	0.1256	3.83902e-06
CD11c+ HLA DR++ monocyte AC	rs55651060	T	-0.5072	0.1058	1.71498e-06
CD11c+ HLA DR++ monocyte AC	rs2295270	A	0.1631	0.03419	1.91898e-06
CD11c+ HLA DR++ monocyte AC	rs151194174	A	-0.3754	0.07868	1.91898e-06
CD11c+ HLA DR++ monocyte AC	rs2587473	T	-0.1584	0.03131	4.46601e-07
CD11c+ HLA DR++ monocyte AC	rs12277397	T	0.1863	0.04033	4e-06
CD11c+ HLA DR++ monocyte AC	rs112353331	T	-0.4377	0.09729	7.07995e-06
CD11c+ HLA DR++ monocyte AC	rs148420500	A	-0.4097	0.091	6.96996e-06
CD11c+ HLA DR++ monocyte AC	rs9894233	A	-0.3853	0.08638	8.46896e-06
CD11c+ HLA DR++ monocyte AC	rs76376209	T	-0.1651	0.03714	9.12809e-06
CD11c+ HLA DR++ monocyte AC	rs117545845	T	0.189	0.04018	2.678e-06
CD11c+ HLA DR++ monocyte %monocyte	rs77361483	T	0.2544	0.05533	4.45502e-06
CD11c+ HLA DR++ monocyte %monocyte	rs191730825	G	0.3732	0.08142	4.74799e-06
CD11c+ HLA DR++ monocyte %monocyte	rs6808893	T	-0.1582	0.02739	8.47208e-09
CD11c+ HLA DR++ monocyte %monocyte	rs74610143	T	0.6697	0.1264	1.26101e-07
CD11c+ HLA DR++ monocyte %monocyte	rs76838015	A	3.194	0.7173	8.7579e-06
CD11c+ HLA DR++ monocyte %monocyte	rs35237330	A	-0.2309	0.04538	3.82402e-07
CD11c+ HLA DR++ monocyte %monocyte	rs6942832	T	0.1238	0.02716	5.39498e-06
CD11c+ HLA DR++ monocyte %monocyte	rs78175301	G	0.4043	0.0873	3.78504e-06
CD11c+ HLA DR++ monocyte %monocyte	rs11785252	A	-0.1459	0.03084	2.32097e-06
CD11c+ HLA DR++ monocyte %monocyte	rs2587473	T	-0.1412	0.03166	8.46798e-06
CD11c+ HLA DR++ monocyte %monocyte	rs1469503	T	0.304	0.06476	2.80498e-06
CD11c+ HLA DR++ monocyte %monocyte	rs117853201	A	0.6992	0.1547	6.47307e-06
CD11c+ HLA DR++ monocyte %monocyte	rs7101558	G	-0.3015	0.06462	3.21299e-06
CD11c+ HLA DR++ monocyte %monocyte	rs76968110	A	-0.447	0.0967	3.95303e-06
CD11c+ HLA DR++ monocyte %monocyte	rs9897015	A	-0.1267	0.02729	3.58798e-06
CD11c+ HLA DR++ monocyte %monocyte	rs76376209	T	-0.1798	0.03753	1.749e-06
CD11c+ HLA DR++ monocyte %monocyte	rs6038180	C	0.1304	0.02905	7.41293e-06
CD11c+ HLA DR++ monocyte %monocyte	rs143643742	G	-0.4681	0.1043	7.46105e-06
Myeloid DC AC	rs141320646	A	0.8749	0.1843	2.14501e-06
Myeloid DC AC	rs115805162	T	-0.2265	0.03229	2.75296e-12
Myeloid DC AC	rs71632979	G	0.6546	0.02797	2.29087e-112
Myeloid DC AC	rs147678401	A	0.319	0.06262	3.69199e-07
Myeloid DC AC	rs569911	C	0.1529	0.02614	5.432e-09
Myeloid DC AC	rs142472859	C	0.7935	0.1634	1.25401e-06
Myeloid DC AC	rs17017403	C	-0.2007	0.04301	3.18002e-06
Myeloid DC AC	rs72794768	A	0.5531	0.1168	2.27002e-06
Myeloid DC AC	rs115389169	T	-0.5608	0.1242	6.54305e-06
Myeloid DC AC	rs4681269	G	-0.1157	0.02587	7.97003e-06
Myeloid DC AC	rs17036497	T	-0.4793	0.1065	6.98393e-06
Myeloid DC AC	rs79275634	A	0.574	0.1265	5.90704e-06
Myeloid DC AC	rs76168011	G	-0.8214	0.1815	6.25101e-06
Myeloid DC AC	rs62504404	A	0.1205	0.0252	1.81301e-06
Myeloid DC AC	rs16938204	T	0.1297	0.02755	2.60898e-06
Myeloid DC AC	rs138949944	T	-1.325	0.2906	5.28701e-06
Myeloid DC AC	rs10746769	C	-0.1438	0.03219	8.21391e-06
Myeloid DC AC	rs10763776	A	-0.1158	0.02585	7.76104e-06
Myeloid DC AC	rs17711429	G	0.3915	0.08829	9.54707e-06
Myeloid DC AC	rs206131	T	-0.1238	0.02757	7.34294e-06
Myeloid DC AC	rs1664690	T	0.1978	0.04469	9.85099e-06
Myeloid DC AC	rs147711004	A	-1.922	0.4296	7.94493e-06
Myeloid DC AC	rs6048352	G	-0.1264	0.02708	3.16701e-06
Myeloid DC AC	rs147431504	G	0.9423	0.2032	3.642e-06
Myeloid DC %DC	rs143140559	T	0.6438	0.1286	5.78496e-07
Myeloid DC %DC	rs71639910	A	0.2526	0.05138	9.21998e-07
Myeloid DC %DC	rs71632979	G	0.6258	0.0287	8.46058e-99
Myeloid DC %DC	rs74341264	A	-0.2585	0.0396	7.62255e-11
Myeloid DC %DC	rs66730637	T	-0.2154	0.04634	3.478e-06
Myeloid DC %DC	rs142472859	C	0.7369	0.1648	8.07402e-06
Myeloid DC %DC	rs7577824	A	-0.1227	0.02584	2.14699e-06
Myeloid DC %DC	rs141267173	T	-0.2542	0.05602	5.89902e-06
Myeloid DC %DC	rs11715127	C	-0.1682	0.03678	4.99505e-06
Myeloid DC %DC	rs62272723	T	0.2972	0.05987	7.26708e-07
Myeloid DC %DC	rs114586806	T	0.3577	0.07639	2.93299e-06
Myeloid DC %DC	rs196051	G	0.1185	0.02668	9.16495e-06
Myeloid DC %DC	rs78726632	C	-0.6159	0.1305	2.44399e-06
Myeloid DC %DC	rs876036	C	0.1584	0.02961	9.42193e-08
Myeloid DC %DC	rs4921823	T	-0.3324	0.07035	2.39398e-06
Myeloid DC %DC	rs34547718	G	-0.1378	0.02808	9.67297e-07
Myeloid DC %DC	rs17767335	C	1.198	0.2622	5.08698e-06
Myeloid DC %DC	rs1571857	T	-0.2037	0.04568	8.53002e-06
Myeloid DC %DC	rs145330472	A	-0.3648	0.07932	4.39805e-06
Myeloid DC %DC	rs1330145	G	0.1193	0.02592	4.35101e-06
Myeloid DC %DC	rs4752481	T	0.1266	0.02587	1.034e-06
Myeloid DC %DC	rs10735429	G	-0.1364	0.02991	5.313e-06
Myeloid DC %DC	rs73180904	T	0.2116	0.04675	6.223e-06
Myeloid DC %DC	rs79691782	T	-0.223	0.04904	5.62898e-06
Myeloid DC %DC	rs79631949	T	0.5111	0.1141	7.71099e-06
Myeloid DC %DC	rs73064521	T	-0.2695	0.05971	6.58097e-06
Myeloid DC %DC	rs6079813	A	-0.5066	0.1102	4.43803e-06
Myeloid DC %DC	rs12628370	T	-0.1675	0.03597	3.34996e-06
Plasmacytoid DC AC	rs6751072	T	-0.1841	0.04126	8.41492e-06
Plasmacytoid DC AC	rs6708784	G	0.1169	0.02406	1.243e-06
Plasmacytoid DC AC	rs12616455	A	0.1321	0.02633	5.57301e-07
Plasmacytoid DC AC	rs7560153	G	-0.6432	0.1424	6.51193e-06
Plasmacytoid DC AC	rs115638174	T	-0.7983	0.166	1.59302e-06
Plasmacytoid DC AC	rs2164210	C	0.1937	0.02628	2.11787e-13
Plasmacytoid DC AC	rs192992420	T	-1.742	0.3865	6.77907e-06
Plasmacytoid DC AC	rs77908862	C	0.2251	0.04706	1.79399e-06
Plasmacytoid DC AC	rs2545798	A	0.1163	0.02379	1.05201e-06
Plasmacytoid DC AC	rs62354582	T	0.5481	0.1034	1.245e-07
Plasmacytoid DC AC	rs144152085	G	-1.824	0.3956	4.16601e-06
Plasmacytoid DC AC	rs73064418	C	-0.2167	0.04768	5.68696e-06
Plasmacytoid DC AC	rs186765793	T	-0.3111	0.06766	4.41804e-06
Plasmacytoid DC AC	rs876039	C	-0.1971	0.02752	9.51481e-13
Plasmacytoid DC AC	rs117039412	A	2.012	0.4152	1.31701e-06
Plasmacytoid DC AC	rs11776881	C	0.1139	0.02439	3.14101e-06
Plasmacytoid DC AC	rs2862050	T	-0.1453	0.03097	2.81598e-06
Plasmacytoid DC AC	rs17108993	G	-0.4462	0.1003	8.93203e-06
Plasmacytoid DC AC	rs55901425	C	1.044	0.2255	3.81101e-06
Plasmacytoid DC AC	rs117839924	C	1.338	0.2948	5.868e-06
Plasmacytoid DC AC	rs117112573	C	0.3807	0.0838	5.73694e-06
Plasmacytoid DC AC	rs17582557	C	0.4301	0.09125	2.54302e-06
Plasmacytoid DC AC	rs76924856	G	-0.2103	0.04684	7.32099e-06
Plasmacytoid DC AC	rs217667	T	0.1614	0.03341	1.424e-06
Plasmacytoid DC AC	rs138423727	C	0.3131	0.06882	5.55405e-06
Plasmacytoid DC AC	rs142129101	C	-0.7037	0.155	5.85302e-06
Plasmacytoid DC AC	rs147983983	G	0.3127	0.06932	6.69499e-06
Plasmacytoid DC AC	rs16977238	A	0.152	0.034	8.07105e-06
Plasmacytoid DC AC	rs16944211	T	-1.205	0.2342	2.80899e-07
Plasmacytoid DC AC	rs117990934	C	-1.178	0.2619	7.06708e-06
Plasmacytoid DC AC	rs10853636	G	0.1138	0.02422	2.72703e-06
DC AC	rs191217950	A	0.6722	0.127	1.276e-07
DC AC	rs911228	A	0.1199	0.02567	3.08901e-06
DC AC	rs55971447	T	0.5889	0.02846	1.19812e-89
DC AC	rs75072970	C	0.3483	0.05681	9.7389e-10
DC AC	rs12144062	T	0.1591	0.03557	8.00295e-06
DC AC	rs17438107	T	0.1983	0.04369	5.87706e-06
DC AC	rs2322660	T	0.1262	0.02779	5.77205e-06
DC AC	rs17017403	C	-0.195	0.04252	4.68296e-06
DC AC	rs7355664	C	0.1158	0.0251	4.08498e-06
DC AC	rs6782857	A	0.1846	0.04063	5.74103e-06
DC AC	rs115751481	A	-0.3782	0.08174	3.843e-06
DC AC	rs11748731	T	0.3124	0.06744	3.75396e-06
DC AC	rs79275634	A	0.5945	0.1248	1.98299e-06
DC AC	rs2490034	A	0.1328	0.02893	4.60596e-06
DC AC	rs76168011	G	-0.7956	0.1796	9.74002e-06
DC AC	rs35802809	T	-0.3287	0.07248	5.94895e-06
DC AC	rs28854187	A	0.1282	0.02716	2.452e-06
DC AC	rs62504404	A	0.125	0.02491	5.47797e-07
DC AC	rs138192280	T	0.1545	0.0336	4.39805e-06
DC AC	rs142917473	C	-0.1534	0.03214	1.894e-06
DC AC	rs9590896	A	-0.1209	0.02728	9.57789e-06
DC AC	rs115102594	G	-0.252	0.05419	3.434e-06
DC AC	rs147431504	G	0.9392	0.2001	2.78298e-06
CD62L- DC AC	rs74341264	A	-0.3652	0.03894	1.18195e-20
CD62L- DC AC	rs143140559	T	0.7418	0.1284	8.28209e-09
CD62L- DC AC	rs71632979	G	0.7524	0.02735	1.40281e-150
CD62L- DC AC	rs147678401	A	0.3283	0.06281	1.82898e-07
CD62L- DC AC	rs71639910	A	0.3586	0.05081	2.04692e-12
CD62L- DC AC	rs17438107	T	0.2057	0.04421	3.37699e-06
CD62L- DC AC	rs75055130	C	-1.139	0.2448	3.39203e-06
CD62L- DC AC	rs9855547	G	0.1447	0.03248	8.67801e-06
CD62L- DC AC	rs35740507	C	-4.152	0.8762	2.23599e-06
CD62L- DC AC	rs139894456	A	-1.176	0.2575	5.12201e-06
CD62L- DC AC	rs771894	A	0.2383	0.05385	9.91402e-06
CD62L- DC AC	rs116910026	T	0.2767	0.05667	1.09401e-06
CD62L- DC AC	rs149812305	C	-0.36	0.0755	1.94299e-06
CD62L- DC AC	rs73231298	A	0.1337	0.02799	1.86599e-06
CD62L- DC AC	rs35519924	A	0.128	0.02738	3.039e-06
CD62L- DC AC	rs151030554	A	-2.086	0.4634	6.98104e-06
CD62L- DC AC	rs139058442	A	0.3107	0.07021	9.94489e-06
CD62L- DC AC	rs112701148	T	-0.2246	0.05013	7.69502e-06
CD62L- DC AC	rs6048352	G	-0.1219	0.02717	7.54797e-06
CD62L- DC %DC	rs1515318	A	-0.1257	0.02658	2.34401e-06
CD62L- DC %DC	rs143140559	T	0.6557	0.1304	5.14802e-07
CD62L- DC %DC	rs74341264	A	-0.3829	0.03987	1.43285e-21
CD62L- DC %DC	rs143032729	G	0.4142	0.07525	3.971e-08
CD62L- DC %DC	rs6537835	A	-0.2072	0.03711	2.54302e-08
CD62L- DC %DC	rs79979402	G	0.2373	0.05218	5.63599e-06
CD62L- DC %DC	rs341029	A	-0.137	0.02939	3.25499e-06
CD62L- DC %DC	rs56199187	T	0.7548	0.02809	2.11349e-144
CD62L- DC %DC	rs4680245	A	-0.3312	0.07348	6.80503e-06
CD62L- DC %DC	rs112985320	T	-0.855	0.1882	5.72598e-06
CD62L- DC %DC	rs62300075	C	0.1381	0.027	3.32499e-07
CD62L- DC %DC	rs116473196	T	-0.9935	0.2113	2.68398e-06
CD62L- DC %DC	rs75220521	G	1.355	0.2917	3.498e-06
CD62L- DC %DC	rs11754319	T	-1.697	0.3784	7.59696e-06
CD62L- DC %DC	rs78548019	T	-1.039	0.231	7.05602e-06
CD62L- DC %DC	rs702185	G	0.2232	0.04854	4.41205e-06
CD62L- DC %DC	rs138315340	T	0.2575	0.05769	8.35391e-06
CD62L- DC %DC	rs41275192	C	0.4062	0.09061	7.61395e-06
CD62L- DC %DC	rs149812305	C	-0.3592	0.07663	2.87799e-06
CD62L- DC %DC	rs2332920	G	0.1217	0.02693	6.40103e-06
CD62L- DC %DC	rs7163051	A	0.1266	0.02752	4.34901e-06
CD62L- DC %DC	rs148188224	G	-1.426	0.3084	3.94703e-06
CD62L- DC %DC	rs2024391	T	0.1625	0.0348	3.13098e-06
CD62L- DC %DC	rs5767014	C	-0.1368	0.03073	8.76799e-06
CD86+ myeloid DC AC	rs72711599	A	0.2153	0.04595	2.91602e-06
CD86+ myeloid DC AC	rs12134798	T	0.1639	0.03471	2.44602e-06
CD86+ myeloid DC AC	rs147678401	A	0.3116	0.06427	1.30101e-06
CD86+ myeloid DC AC	rs139939515	T	-0.5561	0.1174	2.28202e-06
CD86+ myeloid DC AC	rs71639910	A	0.3667	0.05205	2.25476e-12
CD86+ myeloid DC AC	rs6656063	T	0.1405	0.02956	2.093e-06
CD86+ myeloid DC AC	rs71632979	G	0.8088	0.02785	9.7051e-166
CD86+ myeloid DC AC	rs113995133	A	-0.6058	0.1285	2.51102e-06
CD86+ myeloid DC AC	rs3789359	C	-0.3862	0.08529	6.158e-06
CD86+ myeloid DC AC	rs74341264	A	-0.355	0.04006	1.25401e-18
CD86+ myeloid DC AC	rs143140559	T	0.7391	0.1304	1.55299e-08
CD86+ myeloid DC AC	rs115849513	T	-0.3927	0.08325	2.495e-06
CD86+ myeloid DC AC	rs112966518	G	-0.1444	0.03211	7.18406e-06
CD86+ myeloid DC AC	rs112186537	T	-0.6969	0.1444	1.45499e-06
CD86+ myeloid DC AC	rs923967	A	-0.1177	0.0264	8.52806e-06
CD86+ myeloid DC AC	rs16938204	T	0.1278	0.02818	5.94005e-06
CD86+ myeloid DC AC	rs12005879	A	-0.2492	0.05518	6.52995e-06
CD86+ myeloid DC AC	rs9557311	A	0.1673	0.03771	9.41499e-06
CD86+ myeloid DC AC	rs75700156	C	-1.333	0.2966	7.23902e-06
CD86+ myeloid DC AC	rs185312213	G	-0.7215	0.1571	4.52501e-06
CD86+ myeloid DC AC	rs140205436	T	-2.409	0.5106	2.476e-06
CD86+ myeloid DC AC	rs79497887	G	-0.2163	0.04565	2.25798e-06
CD86+ myeloid DC AC	rs72846852	T	-0.3544	0.07783	5.46903e-06
CD86+ myeloid DC %DC	rs143140559	T	0.6732	0.1308	2.80098e-07
CD86+ myeloid DC %DC	rs6656063	T	0.1357	0.02958	4.635e-06
CD86+ myeloid DC %DC	rs71639910	A	0.3612	0.0521	4.9023e-12
CD86+ myeloid DC %DC	rs3789359	C	-0.3803	0.0855	8.93799e-06
CD86+ myeloid DC %DC	rs113995133	A	-0.6667	0.1287	2.339e-07
CD86+ myeloid DC %DC	rs74341264	A	-0.3508	0.0401	3.33887e-18
CD86+ myeloid DC %DC	rs139939515	T	-0.6222	0.1176	1.30299e-07
CD86+ myeloid DC %DC	rs71632979	G	0.8089	0.02792	4.21697e-165
CD86+ myeloid DC %DC	rs950485	C	0.1227	0.02577	2.01002e-06
CD86+ myeloid DC %DC	rs114566711	T	-1.864	0.391	1.948e-06
CD86+ myeloid DC %DC	rs1996740	G	-0.1204	0.02608	4.06602e-06
CD86+ myeloid DC %DC	rs143512471	A	-0.3741	0.08154	4.62999e-06
CD86+ myeloid DC %DC	rs113404917	T	0.2353	0.05309	9.64295e-06
CD86+ myeloid DC %DC	rs78169719	C	-0.443	0.09659	4.67703e-06
CD86+ myeloid DC %DC	rs144259606	C	1.672	0.3718	7.10101e-06
CD86+ myeloid DC %DC	rs77148097	G	-0.225	0.04933	5.26296e-06
CD86+ myeloid DC %DC	rs76522264	C	-2.6	0.5564	3.079e-06
CD86+ myeloid DC %DC	rs117690664	A	-2.515	0.5157	1.123e-06
CD86+ myeloid DC %DC	rs143555771	T	-1.586	0.3474	5.19302e-06
CD86+ myeloid DC %DC	rs75358870	A	0.5691	0.1186	1.66901e-06
CD86+ myeloid DC %DC	rs140205436	T	-2.273	0.5121	9.34394e-06
CD86+ myeloid DC %DC	rs72745440	A	-0.5139	0.11	3.12702e-06
CD86+ myeloid DC %DC	rs113345111	G	0.2938	0.06497	6.30507e-06
CD86+ myeloid DC %DC	rs77768825	G	0.2261	0.04991	6.09902e-06
CD86+ plasmacytoid DC AC	rs56164117	C	-0.1223	0.02608	2.86603e-06
CD86+ plasmacytoid DC AC	rs1991164	C	-0.117	0.02506	3.13798e-06
CD86+ plasmacytoid DC AC	rs13088702	C	0.3946	0.07957	7.45401e-07
CD86+ plasmacytoid DC AC	rs78379738	G	0.3098	0.06801	5.41801e-06
CD86+ plasmacytoid DC AC	rs10248630	G	-0.1133	0.02489	5.53095e-06
CD86+ plasmacytoid DC AC	rs2725015	G	-0.1473	0.02834	2.16601e-07
CD86+ plasmacytoid DC AC	rs79116372	T	-0.3011	0.06551	4.44396e-06
CD86+ plasmacytoid DC AC	rs140090913	A	-1.091	0.2411	6.19498e-06
CD86+ plasmacytoid DC AC	rs139557155	G	0.2575	0.05462	2.52203e-06
CD86+ plasmacytoid DC AC	rs61852527	G	-0.2618	0.0509	2.84197e-07
CD86+ plasmacytoid DC AC	rs9513487	G	0.1234	0.0269	4.67498e-06
CD86+ plasmacytoid DC AC	rs142245023	A	0.7025	0.1505	3.17198e-06
CD86+ plasmacytoid DC AC	rs11852100	C	0.2639	0.0548	1.527e-06
CD86+ plasmacytoid DC AC	rs75070627	C	0.9624	0.1978	1.18801e-06
CD86+ plasmacytoid DC AC	rs114468547	G	-0.2713	0.05921	4.77101e-06
CD86+ plasmacytoid DC AC	rs118148569	T	0.2729	0.05772	2.362e-06
CD86+ plasmacytoid DC AC	rs112496823	C	0.1603	0.03305	1.286e-06
CD86+ plasmacytoid DC AC	rs150206669	G	-0.4937	0.1106	8.30692e-06
CD86+ plasmacytoid DC AC	rs313778	T	-0.2171	0.04867	8.44695e-06
CD86+ plasmacytoid DC AC	rs11701450	G	0.3632	0.08004	5.90201e-06
CD86+ plasmacytoid DC %DC	rs3845548	T	-0.2739	0.02938	1.98381e-20
CD86+ plasmacytoid DC %DC	rs513617	T	0.1173	0.0264	9.1939e-06
CD86+ plasmacytoid DC %DC	rs11811863	T	-0.1537	0.03086	6.62598e-07
CD86+ plasmacytoid DC %DC	rs11166208	A	-1.201	0.2713	9.93802e-06
CD86+ plasmacytoid DC %DC	rs10170363	T	0.1318	0.02687	9.80189e-07
CD86+ plasmacytoid DC %DC	rs66967216	A	-0.3759	0.07853	1.76799e-06
CD86+ plasmacytoid DC %DC	rs1915087	C	0.1569	0.03084	3.84601e-07
CD86+ plasmacytoid DC %DC	rs78379738	G	0.3227	0.06823	2.34202e-06
CD86+ plasmacytoid DC %DC	rs6930632	T	-0.1504	0.03249	3.80803e-06
CD86+ plasmacytoid DC %DC	rs6463191	A	-0.1275	0.02658	1.68702e-06
CD86+ plasmacytoid DC %DC	rs116872766	C	-0.9025	0.1818	7.20195e-07
CD86+ plasmacytoid DC %DC	rs55966096	C	-0.1321	0.02729	1.36101e-06
CD86+ plasmacytoid DC %DC	rs140090913	A	-1.154	0.2432	2.174e-06
CD86+ plasmacytoid DC %DC	rs55732541	C	-0.186	0.04137	7.12e-06
CD86+ plasmacytoid DC %DC	rs139557155	G	0.277	0.05451	3.92799e-07
CD86+ plasmacytoid DC %DC	rs117919713	G	0.2457	0.05442	6.553e-06
CD86+ plasmacytoid DC %DC	rs72810797	T	-0.4408	0.09664	5.27898e-06
CD86+ plasmacytoid DC %DC	rs61852527	G	-0.2768	0.05083	5.53694e-08
CD86+ plasmacytoid DC %DC	rs11231693	A	-0.2631	0.05451	1.44601e-06
CD86+ plasmacytoid DC %DC	rs12311260	G	0.2649	0.0576	4.38399e-06
CD86+ plasmacytoid DC %DC	rs9513487	G	0.131	0.0268	1.065e-06
CD86+ plasmacytoid DC %DC	rs34692286	C	-0.114	0.02574	9.75102e-06
CD86+ plasmacytoid DC %DC	rs11852100	C	0.2436	0.05467	8.60696e-06
CD86+ plasmacytoid DC %DC	rs75070627	C	0.9606	0.2005	1.73201e-06
CD86+ plasmacytoid DC %DC	rs2955695	A	-0.1122	0.0247	5.78203e-06
CD86+ plasmacytoid DC %DC	rs112496823	C	0.1585	0.03308	1.72001e-06
CD86+ plasmacytoid DC %DC	rs71381356	C	-0.2097	0.04494	3.176e-06
CD86+ plasmacytoid DC %DC	rs150206669	G	-0.4931	0.1106	8.45493e-06
CD86+ plasmacytoid DC %DC	rs62131897	C	-0.8171	0.1836	8.85299e-06
CD86+ plasmacytoid DC %DC	rs9607320	T	0.1192	0.02572	3.67198e-06
CD62L- myeloid DC AC	rs74341264	A	-0.4066	0.03995	5.48656e-24
CD62L- myeloid DC AC	rs71632979	G	0.8094	0.02787	9.84011e-166
CD62L- myeloid DC AC	rs17438107	T	0.2161	0.04523	1.83502e-06
CD62L- myeloid DC AC	rs143140559	T	0.8211	0.1303	3.33903e-10
CD62L- myeloid DC AC	rs71639910	A	0.401	0.05202	1.66303e-14
CD62L- myeloid DC AC	rs147678401	A	0.3306	0.06429	2.86101e-07
CD62L- myeloid DC AC	rs10779896	T	-0.2364	0.05339	9.82992e-06
CD62L- myeloid DC AC	rs73172229	T	-0.1908	0.03986	1.77101e-06
CD62L- myeloid DC AC	rs13148506	T	0.1304	0.02714	1.61901e-06
CD62L- myeloid DC AC	rs116910026	T	0.2902	0.05778	5.38704e-07
CD62L- myeloid DC AC	rs4997747	C	0.1346	0.02844	2.29198e-06
CD62L- myeloid DC AC	rs11830537	T	-0.314	0.06982	7.11705e-06
CD62L- myeloid DC AC	rs17071426	T	-0.6001	0.135	9.04295e-06
CD62L- myeloid DC AC	rs35519924	A	0.1281	0.02803	5.03802e-06
CD62L- myeloid DC AC	rs112701148	T	-0.2301	0.05114	7.05895e-06
CD62L- myeloid DC AC	rs112501424	T	0.1694	0.03788	8.03693e-06
CD62L- myeloid DC AC	rs5767014	C	-0.1397	0.03083	6.08303e-06
CD62L- myeloid DC %DC	rs6537835	A	-0.1661	0.0368	6.55798e-06
CD62L- myeloid DC %DC	rs74341264	A	-0.4263	0.03928	5.29176e-27
CD62L- myeloid DC %DC	rs147678401	A	0.3059	0.06344	1.48102e-06
CD62L- myeloid DC %DC	rs34558449	C	0.2273	0.04585	7.51208e-07
CD62L- myeloid DC %DC	rs143140559	T	0.7929	0.1294	1.00501e-09
CD62L- myeloid DC %DC	rs17438107	T	0.1995	0.04469	8.32492e-06
CD62L- myeloid DC %DC	rs71632979	G	0.8232	0.02725	8.531e-178
CD62L- myeloid DC %DC	rs71639910	A	0.4169	0.05126	5.85868e-16
CD62L- myeloid DC %DC	rs10779896	T	-0.2427	0.05258	4.04297e-06
CD62L- myeloid DC %DC	rs143586943	A	-1.817	0.4068	8.18295e-06
CD62L- myeloid DC %DC	rs16864449	G	-1.124	0.2398	2.83903e-06
CD62L- myeloid DC %DC	rs17637703	G	0.1393	0.03014	3.94103e-06
CD62L- myeloid DC %DC	rs530300575	G	-1.019	0.2169	2.733e-06
CD62L- myeloid DC %DC	rs62300075	C	0.1382	0.02676	2.524e-07
CD62L- myeloid DC %DC	rs75220521	G	1.34	0.289	3.67502e-06
CD62L- myeloid DC %DC	rs3012723	C	0.2018	0.04542	9.14092e-06
CD62L- myeloid DC %DC	rs181905377	T	-0.748	0.1684	9.20407e-06
CD62L- myeloid DC %DC	rs149812305	C	-0.3397	0.07614	8.40795e-06
CD62L- myeloid DC %DC	rs116910026	T	0.273	0.05712	1.82201e-06
CD62L- myeloid DC %DC	rs7300606	C	-0.1337	0.02998	8.52393e-06
CD62L- myeloid DC %DC	rs6492701	C	-0.1278	0.02853	7.75104e-06
CD62L- myeloid DC %DC	rs7148140	G	0.2287	0.05156	9.50802e-06
CD62L- myeloid DC %DC	rs17780615	T	-0.1776	0.03958	7.44698e-06
CD62L- myeloid DC %DC	rs72743439	T	1.099	0.2389	4.39602e-06
CD62L- myeloid DC %DC	rs116473040	G	0.4063	0.09051	7.39997e-06
CD62L- myeloid DC %DC	rs5767014	C	-0.1514	0.03046	6.94592e-07
CD62L- plasmacytoid DC AC	rs4462104	C	-0.1397	0.03017	3.764e-06
CD62L- plasmacytoid DC AC	rs12061996	G	-0.1861	0.04131	6.88906e-06
CD62L- plasmacytoid DC AC	rs17224524	C	-0.129	0.02753	2.87098e-06
CD62L- plasmacytoid DC AC	rs116054627	A	0.3356	0.06158	5.38505e-08
CD62L- plasmacytoid DC AC	rs75472065	C	0.6561	0.1466	7.89696e-06
CD62L- plasmacytoid DC AC	rs4928176	A	0.111	0.02436	5.425e-06
CD62L- plasmacytoid DC AC	rs191779135	G	-0.2628	0.04325	1.376e-09
CD62L- plasmacytoid DC AC	rs6535445	C	-0.2794	0.02525	5.62471e-28
CD62L- plasmacytoid DC AC	rs1472757	C	-0.1252	0.02495	5.45306e-07
CD62L- plasmacytoid DC AC	rs1391986	T	0.7317	0.1561	2.87402e-06
CD62L- plasmacytoid DC AC	rs9502274	T	-0.1362	0.03052	8.36604e-06
CD62L- plasmacytoid DC AC	rs13201703	A	0.252	0.05616	7.45006e-06
CD62L- plasmacytoid DC AC	rs9403901	A	-0.1501	0.03311	5.98205e-06
CD62L- plasmacytoid DC AC	rs56374915	A	-0.1835	0.03892	2.52802e-06
CD62L- plasmacytoid DC AC	rs72716416	T	0.3081	0.06925	8.87503e-06
CD62L- plasmacytoid DC AC	rs118054784	A	0.2985	0.0621	1.59698e-06
CD62L- plasmacytoid DC AC	rs116894787	C	0.5376	0.1152	3.18801e-06
CD62L- plasmacytoid DC AC	rs7114664	C	0.1874	0.0397	2.44101e-06
CD62L- plasmacytoid DC AC	rs61936377	C	0.1364	0.02822	1.39601e-06
CD62L- plasmacytoid DC AC	rs16957038	A	1.17	0.2465	2.15298e-06
CD62L- plasmacytoid DC AC	rs170697	A	0.1127	0.02415	3.16403e-06
CD62L- plasmacytoid DC AC	rs9900969	T	0.1321	0.02954	8.00903e-06
CD62L- plasmacytoid DC AC	rs11659751	A	0.209	0.04558	4.70804e-06
CD62L- plasmacytoid DC AC	rs150918748	T	0.8677	0.1908	5.63197e-06
CD62L- plasmacytoid DC %DC	rs4462104	C	-0.1401	0.03077	5.46097e-06
CD62L- plasmacytoid DC %DC	rs55971447	T	-0.3011	0.02899	6.69885e-25
CD62L- plasmacytoid DC %DC	rs116054627	A	0.2959	0.063	2.73602e-06
CD62L- plasmacytoid DC %DC	rs148594241	C	-0.3282	0.07246	6.11097e-06
CD62L- plasmacytoid DC %DC	rs79976443	A	-0.2638	0.05899	7.96893e-06
CD62L- plasmacytoid DC %DC	rs75472065	C	0.6724	0.1479	5.61694e-06
CD62L- plasmacytoid DC %DC	rs62297340	A	0.1816	0.03899	3.30803e-06
CD62L- plasmacytoid DC %DC	rs79659729	T	-0.2731	0.06127	8.53198e-06
CD62L- plasmacytoid DC %DC	rs6535445	C	-0.3029	0.02564	1.34803e-31
CD62L- plasmacytoid DC %DC	rs191779135	G	-0.2664	0.04411	1.721e-09
CD62L- plasmacytoid DC %DC	rs148863428	A	1.06	0.232	5.07002e-06
CD62L- plasmacytoid DC %DC	rs1835019	T	0.1261	0.02791	6.43799e-06
CD62L- plasmacytoid DC %DC	rs56374915	A	-0.1787	0.03964	6.77407e-06
CD62L- plasmacytoid DC %DC	rs62495198	T	-0.1115	0.0251	9.15208e-06
CD62L- plasmacytoid DC %DC	rs61859443	A	0.7951	0.1781	8.28591e-06
CD62L- plasmacytoid DC %DC	rs146839224	A	1.182	0.2447	1.41899e-06
CD62L- plasmacytoid DC %DC	rs11000032	A	0.1292	0.02767	3.12802e-06
CD62L- plasmacytoid DC %DC	rs182833362	A	1.949	0.408	1.86299e-06
CD62L- plasmacytoid DC %DC	rs8044705	C	0.1095	0.02473	9.80099e-06
CD62L- plasmacytoid DC %DC	rs3827963	G	0.1206	0.02628	4.61902e-06
CD62L- CD86+ myeloid DC AC	rs147678401	A	0.3417	0.06421	1.09901e-07
CD62L- CD86+ myeloid DC AC	rs74341264	A	-0.4509	0.03985	3.71535e-29
CD62L- CD86+ myeloid DC AC	rs2788088	A	-0.1286	0.02736	2.711e-06
CD62L- CD86+ myeloid DC AC	rs71639910	A	0.425	0.05195	3.95913e-16
CD62L- CD86+ myeloid DC AC	rs61808511	G	0.1553	0.03474	8.03304e-06
CD62L- CD86+ myeloid DC AC	rs113995133	A	-0.6066	0.1283	2.381e-06
CD62L- CD86+ myeloid DC AC	rs71632979	G	0.9207	0.02691	1e-200
CD62L- CD86+ myeloid DC AC	rs6656063	T	0.1319	0.02958	8.53709e-06
CD62L- CD86+ myeloid DC AC	rs77107932	C	-0.4223	0.08238	3.13098e-07
CD62L- CD86+ myeloid DC AC	rs143140559	T	0.7645	0.1298	4.219e-09
CD62L- CD86+ myeloid DC AC	rs10779896	T	-0.2434	0.0534	5.33605e-06
CD62L- CD86+ myeloid DC AC	rs146507670	T	-0.4935	0.1095	6.80503e-06
CD62L- CD86+ myeloid DC AC	rs162588	A	-0.1544	0.03158	1.06101e-06
CD62L- CD86+ myeloid DC AC	rs144101090	A	-0.4201	0.09454	9.12095e-06
CD62L- CD86+ myeloid DC AC	rs112186537	T	-0.691	0.1441	1.69099e-06
CD62L- CD86+ myeloid DC AC	rs117044176	A	-1.385	0.3101	8.27409e-06
CD62L- CD86+ myeloid DC AC	rs117690664	A	-2.339	0.5107	4.80596e-06
CD62L- CD86+ myeloid DC AC	rs62489014	T	-0.4885	0.11	9.18904e-06
CD62L- CD86+ myeloid DC AC	rs139956891	G	0.2686	0.05451	8.74601e-07
CD62L- CD86+ myeloid DC AC	rs11830537	T	-0.3134	0.06979	7.35495e-06
CD62L- CD86+ myeloid DC AC	rs135299	A	0.1435	0.03123	4.46396e-06
CD62L- CD86+ myeloid DC %DC	rs2788088	A	-0.1283	0.02719	2.488e-06
CD62L- CD86+ myeloid DC %DC	rs147678401	A	0.3215	0.06383	4.97496e-07
CD62L- CD86+ myeloid DC %DC	rs71639910	A	0.4245	0.05172	3.15864e-16
CD62L- CD86+ myeloid DC %DC	rs113995133	A	-0.6516	0.1277	3.53997e-07
CD62L- CD86+ myeloid DC %DC	rs6537835	A	-0.1706	0.03712	4.48002e-06
CD62L- CD86+ myeloid DC %DC	rs79078281	G	0.5118	0.1119	4.99597e-06
CD62L- CD86+ myeloid DC %DC	rs74341264	A	-0.4505	0.03971	2.65277e-29
CD62L- CD86+ myeloid DC %DC	rs71632979	G	0.929	0.0268	1e-200
CD62L- CD86+ myeloid DC %DC	rs77107932	C	-0.4247	0.08194	2.30802e-07
CD62L- CD86+ myeloid DC %DC	rs143140559	T	0.71	0.1289	3.879e-08
CD62L- CD86+ myeloid DC %DC	rs10779896	T	-0.2429	0.05312	5.00299e-06
CD62L- CD86+ myeloid DC %DC	rs162588	A	-0.1411	0.03136	7.09594e-06
CD62L- CD86+ myeloid DC %DC	rs117690664	A	-2.506	0.5056	7.49394e-07
CD62L- CD86+ myeloid DC %DC	rs144030104	T	0.5823	0.1299	7.55892e-06
CD62L- CD86+ myeloid DC %DC	rs72659736	T	0.1382	0.03068	6.85394e-06
CD62L- CD86+ myeloid DC %DC	rs139956891	G	0.244	0.0541	6.663e-06
CD62L- CD86+ myeloid DC %DC	rs4761369	T	0.1553	0.03329	3.19198e-06
CD62L- CD86+ myeloid DC %DC	rs113704374	G	0.4006	0.0901	9.03296e-06
CD62L- CD86+ myeloid DC %DC	rs500809	A	0.1195	0.02597	4.37603e-06
CD62L- CD86+ myeloid DC %DC	rs5767014	C	-0.1396	0.03059	5.18096e-06
Plasmacytoid DC %DC	rs10910893	T	-0.2262	0.04889	3.85798e-06
Plasmacytoid DC %DC	rs143032729	G	-0.3966	0.07264	5.11105e-08
Plasmacytoid DC %DC	rs74341264	A	0.2502	0.03866	1.12001e-10
Plasmacytoid DC %DC	rs56199187	T	-0.5887	0.02799	1.96517e-92
Plasmacytoid DC %DC	rs7593638	C	0.1305	0.02526	2.52e-07
Plasmacytoid DC %DC	rs2164210	C	0.1236	0.02777	8.76193e-06
Plasmacytoid DC %DC	rs62234997	G	0.2108	0.04552	3.77703e-06
Plasmacytoid DC %DC	rs62272723	T	-0.2775	0.05854	2.21202e-06
Plasmacytoid DC %DC	rs11715127	C	0.1657	0.03607	4.48198e-06
Plasmacytoid DC %DC	rs7566	C	0.184	0.04158	9.99701e-06
Plasmacytoid DC %DC	rs196051	G	-0.1221	0.02607	2.90503e-06
Plasmacytoid DC %DC	rs876036	C	-0.1835	0.02885	2.25201e-10
Plasmacytoid DC %DC	rs78726632	C	0.6212	0.1274	1.14101e-06
Plasmacytoid DC %DC	rs4398989	A	-0.2853	0.06219	4.65897e-06
Plasmacytoid DC %DC	rs10759202	A	-0.2618	0.05913	9.85099e-06
Plasmacytoid DC %DC	rs4752481	T	-0.1258	0.0253	6.93107e-07
Plasmacytoid DC %DC	rs79053113	T	-1.939	0.4161	3.264e-06
Plasmacytoid DC %DC	rs607867	C	-0.868	0.1904	5.31496e-06
Plasmacytoid DC %DC	rs75812106	T	0.679	0.1509	7.04596e-06
Plasmacytoid DC %DC	rs28595889	T	0.1222	0.02739	8.31802e-06
Plasmacytoid DC %DC	rs10735429	G	0.1338	0.02924	4.91802e-06
Plasmacytoid DC %DC	rs73180904	T	-0.2075	0.04577	5.99501e-06
Plasmacytoid DC %DC	rs690924	T	0.3577	0.07936	6.77798e-06
Plasmacytoid DC %DC	rs12951038	T	0.2104	0.04683	7.24303e-06
Plasmacytoid DC %DC	rs203393	A	-0.1217	0.02505	1.23501e-06
HLA DR++ monocyte %monocyte	rs76950373	C	0.1622	0.0366	9.5971e-06
HLA DR++ monocyte %monocyte	rs9439731	C	-0.1231	0.02626	2.85102e-06
HLA DR++ monocyte %monocyte	rs7538058	G	0.1374	0.03081	8.531e-06
HLA DR++ monocyte %monocyte	rs116670542	A	-1.812	0.3917	3.84601e-06
HLA DR++ monocyte %monocyte	rs187260865	T	-0.5052	0.09405	8.30902e-08
HLA DR++ monocyte %monocyte	rs17023874	T	-0.2782	0.06213	7.74694e-06
HLA DR++ monocyte %monocyte	rs7624992	T	-0.1735	0.03914	9.56908e-06
HLA DR++ monocyte %monocyte	rs2878953	T	0.2039	0.04605	9.82992e-06
HLA DR++ monocyte %monocyte	rs62395272	T	-0.2295	0.03657	3.90598e-10
HLA DR++ monocyte %monocyte	rs9271281	T	-0.3029	0.03046	5.37155e-23
HLA DR++ monocyte %monocyte	rs9271768	G	-0.2475	0.03213	1.68384e-14
HLA DR++ monocyte %monocyte	rs9296042	T	-0.1923	0.02928	5.86138e-11
HLA DR++ monocyte %monocyte	rs9469094	C	0.3326	0.05164	1.35101e-10
HLA DR++ monocyte %monocyte	rs116322630	T	0.2678	0.05377	6.63804e-07
HLA DR++ monocyte %monocyte	rs2090888	T	0.1173	0.02647	9.67208e-06
HLA DR++ monocyte %monocyte	rs2113347	C	-0.1283	0.02784	4.20397e-06
HLA DR++ monocyte %monocyte	rs61835728	T	-0.5588	0.1253	8.39093e-06
HLA DR++ monocyte %monocyte	rs150066324	T	0.5024	0.1131	9.25699e-06
HLA DR++ monocyte %monocyte	rs7953257	T	-0.1366	0.02719	5.34995e-07
HLA DR++ monocyte %monocyte	rs12436392	C	0.5761	0.123	2.943e-06
HLA DR++ monocyte %monocyte	rs62083470	C	-0.1742	0.03706	2.68201e-06
HLA DR++ monocyte %monocyte	rs10410907	T	0.1843	0.04055	5.65405e-06
HLA DR++ monocyte %monocyte	rs6010756	C	-0.3757	0.07989	2.67202e-06
HLA DR++ monocyte %leukocyte	rs9439732	T	-0.1324	0.02523	1.62401e-07
HLA DR++ monocyte %leukocyte	rs35478452	C	-0.7033	0.1514	3.51504e-06
HLA DR++ monocyte %leukocyte	rs115589615	T	-0.4683	0.09513	8.93203e-07
HLA DR++ monocyte %leukocyte	rs9271768	G	-0.2168	0.03267	3.71878e-11
HLA DR++ monocyte %leukocyte	rs62395272	T	-0.1829	0.03742	1.06999e-06
HLA DR++ monocyte %leukocyte	rs9270591	T	-0.2715	0.03137	7.43875e-18
HLA DR++ monocyte %leukocyte	rs9296042	T	-0.1611	0.02972	6.34498e-08
HLA DR++ monocyte %leukocyte	rs76115039	A	1.447	0.3206	6.63804e-06
HLA DR++ monocyte %leukocyte	rs9615878	A	0.1791	0.04031	9.19602e-06
HLA DR++ monocyte AC	rs12410580	A	0.2562	0.05738	8.27199e-06
HLA DR++ monocyte AC	rs10753675	T	0.1115	0.0249	7.80998e-06
HLA DR++ monocyte AC	rs115589615	T	-0.4684	0.09367	5.98494e-07
HLA DR++ monocyte AC	rs138955284	T	-0.9382	0.1848	4.02504e-07
HLA DR++ monocyte AC	rs114141703	A	0.3833	0.08005	1.74699e-06
HLA DR++ monocyte AC	rs74827437	G	0.1903	0.04129	4.20504e-06
HLA DR++ monocyte AC	rs12659610	A	0.8519	0.1886	6.47799e-06
HLA DR++ monocyte AC	rs73576356	T	-0.2957	0.06466	4.98001e-06
HLA DR++ monocyte AC	rs9272459	A	-0.1649	0.02958	2.66397e-08
HLA DR++ monocyte AC	rs62395272	T	-0.1767	0.0353	5.79402e-07
HLA DR++ monocyte AC	rs9275271	C	0.2356	0.03057	1.67494e-14
HLA DR++ monocyte AC	rs112700313	T	-1.116	0.2489	7.59399e-06
HLA DR++ monocyte AC	rs28610544	T	0.1685	0.03275	2.831e-07
HLA DR++ monocyte AC	rs117433119	C	1.226	0.269	5.30799e-06
HLA DR++ monocyte AC	rs16901587	A	-0.1396	0.03069	5.61798e-06
HLA DR++ monocyte AC	rs35842632	T	0.1193	0.02672	8.22792e-06
HLA DR++ monocyte AC	rs4244738	G	0.3959	0.08798	6.99906e-06
HLA DR++ monocyte AC	rs7310615	G	-0.1431	0.02641	6.40398e-08
HLA DR++ monocyte AC	rs11169475	A	-0.3396	0.07329	3.71604e-06
HLA DR++ monocyte AC	rs111801150	G	-1.644	0.3396	1.33999e-06
HLA DR++ monocyte AC	rs55952218	A	0.2123	0.04485	2.28402e-06
HLA DR++ monocyte AC	rs183181627	C	-1.803	0.3795	2.10902e-06
HLA DR++ monocyte AC	rs34795364	C	-1.754	0.3818	4.489e-06
HLA DR++ monocyte AC	rs139181645	G	-0.2801	0.05887	2.03301e-06
HLA DR++ monocyte AC	rs61289229	T	0.1874	0.03947	2.14902e-06
HLA DR++ monocyte AC	rs5995959	T	-0.3484	0.07506	3.58798e-06
CD4 Treg %CD4	rs181741769	C	1.241	0.2679	3.73603e-06
CD4 Treg %CD4	rs13410035	T	-0.3267	0.06743	1.322e-06
CD4 Treg %CD4	rs17009374	T	0.5648	0.1239	5.34097e-06
CD4 Treg %CD4	rs4685760	C	-0.1117	0.02502	8.30195e-06
CD4 Treg %CD4	rs12186662	G	-0.1134	0.0254	8.30692e-06
CD4 Treg %CD4	rs77142596	T	-0.307	0.06687	4.57804e-06
CD4 Treg %CD4	rs2187822	C	-0.1531	0.03337	4.65704e-06
CD4 Treg %CD4	rs191172032	A	0.3869	0.0825	2.83302e-06
CD4 Treg %CD4	rs77615103	A	0.1876	0.03743	5.62199e-07
CD4 Treg %CD4	rs138899232	T	0.1934	0.04306	7.26708e-06
CD4 Treg %CD4	rs1571025	G	0.2422	0.0339	1.10892e-12
CD4 Treg %CD4	rs6602392	A	0.2173	0.03926	3.33703e-08
CD4 Treg %CD4	rs73018933	A	-0.1478	0.03295	7.56206e-06
CD4 Treg %CD4	rs77071786	C	-0.2858	0.05432	1.51901e-07
CD4 Treg %CD4	rs149595513	T	1.04	0.227	4.78597e-06
CD4 Treg %CD4	rs146090095	T	-0.2227	0.04891	5.48302e-06
CD4 Treg %CD4	rs79028902	T	-0.1713	0.03867	9.77192e-06
CD4 Treg %CD4	rs72821912	T	0.2845	0.06114	3.38197e-06
CD4 Treg %CD4	rs2909902	A	-0.1357	0.02779	1.08101e-06
CD4 Treg %CD4	rs6016476	G	0.1213	0.02643	4.56604e-06
CD4 Treg %T cell	rs79327855	T	-1.849	0.3895	2.14798e-06
CD4 Treg %T cell	rs76239041	A	0.3211	0.06468	7.21805e-07
CD4 Treg %T cell	rs219948	A	0.1335	0.02947	6.10506e-06
CD4 Treg %T cell	rs2975007	T	-0.1628	0.0337	1.42099e-06
CD4 Treg %T cell	rs971864	T	0.1181	0.02572	4.56499e-06
CD4 Treg %T cell	rs115707165	T	-1.047	0.2348	8.49298e-06
CD4 Treg %T cell	rs28445004	C	0.46	0.1039	9.87302e-06
CD4 Treg %T cell	rs6602392	A	0.1917	0.04025	1.992e-06
[truncated: 16,623 more rows]

## Sheet: Supplementary Table 4
Supplementary Table 4. IVs related to gut microbial taxa and morphine tolerance (locus-wide significance, p < 1E-05)
No.	SNP	chr.outcome	pos.outcome	other_allele.outcome	effect_allele.outcome	Outcome	beta.outcome	se.outcome	pval.outcome
1	rs1000888	13	23343542	G	C	Morphine tolerance	3.86317e-06	6.00031e-05	0.948665
2	rs10028567	4	53657577	T	C	Morphine tolerance	-1.60322e-05	0.000101123	0.874031
3	rs10031059	4	35358594	T	C	Morphine tolerance	-6.33478e-06	6.93423e-05	0.92721
4	rs10036909	5	127861692	T	C	Morphine tolerance	-4.04496e-05	0.000115818	0.726901
5	rs10044993	5	58424440	C	A	Morphine tolerance	-3.34624e-05	8.31275e-05	0.687284
6	rs10048062	15	98476920	T	C	Morphine tolerance	0.000148506	8.79787e-05	0.0914176
7	rs10065321	5	141857415	C	T	Morphine tolerance	4.56258e-05	5.95439e-05	0.443525
8	rs10070053	5	34794789	G	A	Morphine tolerance	-8.03363e-06	5.98559e-05	0.893232
9	rs10074000	5	113126539	C	T	Morphine tolerance	-7.80905e-05	6.00493e-05	0.193451
10	rs1007475	6	148403405	T	G	Morphine tolerance	-4.31611e-05	6.34028e-05	0.496033
11	rs10084203	2	191304149	A	G	Morphine tolerance	3.11736e-06	6.75975e-05	0.963217
12	rs10090365	8	138638199	A	G	Morphine tolerance	2.12108e-05	5.86968e-05	0.717829
13	rs10093861	8	121244406	A	G	Morphine tolerance	0.000122766	5.84451e-05	0.0356829
14	rs10093869	8	1266824	G	A	Morphine tolerance	-5.70103e-05	6.20894e-05	0.358517
15	rs10098492	8	113109756	C	T	Morphine tolerance	8.20018e-06	0.000102791	0.936416
16	rs1010560	1	30400301	A	C	Morphine tolerance	-8.69757e-05	6.36773e-05	0.171976
17	rs10108780	8	123882833	G	A	Morphine tolerance	-4.41847e-05	6.4385e-05	0.492551
18	rs10131724	14	52219066	A	C	Morphine tolerance	-2.70143e-05	0.000124056	0.827618
19	rs10138457	14	102458052	C	T	Morphine tolerance	-0.000221744	0.000117136	0.0583526
20	rs10140184	14	73181783	C	A	Morphine tolerance	-5.48376e-06	6.2564e-05	0.930155
21	rs10147907	14	89484373	G	T	Morphine tolerance	-5.59981e-05	0.000104505	0.592069
22	rs10150232	14	30418008	G	A	Morphine tolerance	1.11544e-05	6.47741e-05	0.863276
23	rs10164067	18	46614602	G	T	Morphine tolerance	4.46887e-05	0.00010381	0.666844
24	rs10167839	2	181882879	G	A	Morphine tolerance	1.50972e-05	6.19118e-05	0.807348
25	rs10202904	2	125440268	T	G	Morphine tolerance	6.48539e-05	5.93197e-05	0.274265
26	rs1020520	7	33603146	G	T	Morphine tolerance	5.72352e-05	7.42267e-05	0.440656
27	rs10248854	7	121281238	A	C	Morphine tolerance	6.11624e-05	6.11901e-05	0.31753
28	rs10262702	7	66890843	C	T	Morphine tolerance	-8.95889e-05	8.84585e-05	0.311167
29	rs10263623	7	64894137	T	C	Morphine tolerance	-5.91376e-05	9.58051e-05	0.537057
30	rs10274562	7	11222521	T	C	Morphine tolerance	-0.000122315	6.12231e-05	0.045733
31	rs10279978	7	5319387	G	A	Morphine tolerance	8.92109e-05	6.30787e-05	0.157281
32	rs1031599	3	66725825	G	T	Morphine tolerance	9.76868e-05	0.000107804	0.364857
33	rs1035588	2	150077190	G	A	Morphine tolerance	4.98462e-05	6.09134e-05	0.413179
34	rs10409783	19	4555786	A	G	Morphine tolerance	-2.56133e-05	6.8951e-05	0.710287
35	rs10414815	19	42586245	T	C	Morphine tolerance	8.19985e-05	9.27197e-05	0.376497
36	rs10417872	19	28767353	T	G	Morphine tolerance	9.07736e-05	6.55672e-05	0.166226
37	rs10423795	19	49523088	C	T	Morphine tolerance	-2.42266e-05	5.9665e-05	0.684711
38	rs10439674	21	42681392	G	A	Morphine tolerance	0.000175192	7.30927e-05	0.0165371
39	rs10444197	10	2215931	G	A	Morphine tolerance	-0.000105475	6.24966e-05	0.0914724
40	rs10448310	9	93556174	G	A	Morphine tolerance	-1.40917e-05	5.89032e-05	0.810924
41	rs10458299	7	135052348	C	T	Morphine tolerance	-0.000106317	0.000104444	0.308709
42	rs10461257	4	156131004	G	A	Morphine tolerance	-9.65874e-05	6.92776e-05	0.163256
43	rs1046175	10	135204950	C	G	Morphine tolerance	-8.28491e-06	9.07164e-05	0.927232
44	rs10464997	8	20902693	A	G	Morphine tolerance	-8.74307e-08	8.65071e-05	0.999194
45	rs10490280	2	37905976	T	C	Morphine tolerance	7.4562e-05	6.83424e-05	0.27527
46	rs10495392	1	237422989	C	T	Morphine tolerance	-1.53673e-05	9.18737e-05	0.867162
47	rs10497836	2	200288718	C	T	Morphine tolerance	0.000117912	6.58061e-05	0.0731661
48	rs10501370	11	58040621	T	C	Morphine tolerance	-0.000205904	0.000139561	0.140113
49	rs10502061	11	105615253	G	A	Morphine tolerance	9.92731e-07	0.000106612	0.99257
50	rs10506058	12	30268485	G	A	Morphine tolerance	-4.44027e-05	5.95452e-05	0.455851
51	rs10512344	9	109009495	G	C	Morphine tolerance	-0.000405634	0.00014807	0.00615418
52	rs10741777	11	19572557	C	T	Morphine tolerance	-2.10375e-05	6.87458e-05	0.75959
53	rs10769159	11	45688595	G	C	Morphine tolerance	6.2291e-05	5.84617e-05	0.28665
54	rs10781340	9	78752170	G	A	Morphine tolerance	-7.29941e-05	7.7778e-05	0.347992
55	rs10787984	10	121356829	C	G	Morphine tolerance	-0.00013375	7.49655e-05	0.0743995
56	rs10791168	11	131659000	A	G	Morphine tolerance	-1.60929e-05	7.89596e-05	0.838501
57	rs10793103	11	74391775	C	T	Morphine tolerance	-6.30934e-05	6.32669e-05	0.31864
58	rs10794359	11	1051715	T	C	Morphine tolerance	9.03823e-05	5.98211e-05	0.130821
59	rs10797540	1	234530370	G	A	Morphine tolerance	1.15008e-05	5.90177e-05	0.845494
60	rs10798999	1	34308917	T	C	Morphine tolerance	-3.22888e-05	7.08396e-05	0.648533
61	rs10801803	1	90818872	A	G	Morphine tolerance	-4.25241e-06	8.6935e-05	0.960987
62	rs10808115	7	100635375	A	C	Morphine tolerance	8.25031e-06	5.86383e-05	0.888108
63	rs10809135	9	10611282	T	C	Morphine tolerance	4.55375e-05	5.84835e-05	0.436194
64	rs10810043	9	13799809	A	G	Morphine tolerance	6.19936e-05	6.04273e-05	0.30493
65	rs10815577	9	7273249	G	C	Morphine tolerance	0.000163509	5.9947e-05	0.00638058
66	rs10827477	10	35262588	G	A	Morphine tolerance	8.39663e-05	6.26989e-05	0.180507
67	rs10829821	10	132651293	C	T	Morphine tolerance	-0.000106315	9.6314e-05	0.269665
68	rs10840326	11	9951672	G	C	Morphine tolerance	-0.000111912	5.88569e-05	0.0572466
69	rs10841473	12	20378911	C	G	Morphine tolerance	-1.88796e-05	6.64637e-05	0.776365
70	rs10842464	12	25249743	T	C	Morphine tolerance	-4.44668e-05	5.91357e-05	0.452085
71	rs10873449	14	94630731	T	C	Morphine tolerance	-0.000134193	7.89443e-05	0.089162
72	rs10885477	10	115332413	C	T	Morphine tolerance	4.01238e-05	0.000120291	0.738713
73	rs10890671	11	107123199	T	C	Morphine tolerance	-2.42369e-05	5.85143e-05	0.678724
74	rs10892089	11	98523638	G	C	Morphine tolerance	0.000128779	7.63625e-05	0.091717
75	rs10898797	11	87588698	T	C	Morphine tolerance	4.13697e-05	8.0965e-05	0.609381
76	rs10899911	10	44293839	G	A	Morphine tolerance	-0.000103108	6.51047e-05	0.113255
77	rs10904297	10	4639762	G	A	Morphine tolerance	0.000144797	0.00016211	0.371749
78	rs10916131	1	227563126	T	C	Morphine tolerance	0.000111718	8.07492e-05	0.166508
79	rs10917203	1	22627266	C	A	Morphine tolerance	1.43443e-05	6.24575e-05	0.818353
80	rs10923018	1	88523399	A	G	Morphine tolerance	-6.04871e-05	5.89178e-05	0.304592
81	rs10927394	1	245267339	T	G	Morphine tolerance	-7.45881e-05	0.000172317	0.665122
82	rs10927423	1	14732458	A	C	Morphine tolerance	8.84424e-05	8.26888e-05	0.284809
83	rs10931481	2	191954852	G	A	Morphine tolerance	-3.08038e-05	6.31524e-05	0.625713
84	rs10937802	4	7302344	G	A	Morphine tolerance	5.09474e-05	9.64527e-05	0.597353
85	rs10938938	4	23294359	G	A	Morphine tolerance	0.000130633	7.43937e-05	0.0790952
86	rs10941294	5	36435597	T	C	Morphine tolerance	-8.60647e-05	0.000114753	0.453255
87	rs10950694	7	18026604	T	C	Morphine tolerance	-5.78789e-05	5.96187e-05	0.33164
88	rs10952110	7	8497922	T	G	Morphine tolerance	-7.31773e-06	5.90155e-05	0.901318
89	rs10964441	9	20131746	A	G	Morphine tolerance	9.47752e-05	0.00013193	0.472526
90	rs10967781	9	27225258	A	C	Morphine tolerance	-6.17059e-07	6.1581e-05	0.992005
91	rs10976229	9	7317307	G	T	Morphine tolerance	-6.89415e-05	8.57765e-05	0.421551
92	rs10995816	10	65870347	G	C	Morphine tolerance	-2.31643e-05	9.88592e-05	0.81474
93	rs11001941	10	78716030	A	G	Morphine tolerance	5.26221e-08	0.000118348	0.999645
94	rs11006576	10	61322015	G	A	Morphine tolerance	2.48274e-05	5.90561e-05	0.674193
95	rs11018566	11	89040226	G	A	Morphine tolerance	-0.000170302	0.000143746	0.23612
96	rs11018665	11	89349287	T	A	Morphine tolerance	5.54583e-05	6.12178e-05	0.36498
97	rs11027642	11	24001840	T	C	Morphine tolerance	8.18166e-06	8.90467e-05	0.926793
98	rs11030569	11	4019788	T	A	Morphine tolerance	5.07546e-05	0.000113574	0.654959
99	rs11052069	12	32713919	T	C	Morphine tolerance	-2.28247e-05	5.88696e-05	0.698228
100	rs11054680	12	12242455	C	T	Morphine tolerance	-8.81523e-06	8.97176e-05	0.92173
101	rs11069458	13	102402685	T	C	Morphine tolerance	3.02536e-05	7.83703e-05	0.699471
102	rs11071887	15	32955095	C	T	Morphine tolerance	1.95392e-05	6.56553e-05	0.766006
103	rs1107244	13	38057357	A	G	Morphine tolerance	4.15716e-05	0.000104147	0.689773
104	rs11077359	17	76343961	T	C	Morphine tolerance	-2.86574e-05	7.17915e-05	0.689765
105	rs11079158	17	53367641	C	T	Morphine tolerance	-5.35759e-05	6.84066e-05	0.433511
106	rs11080063	17	26789271	A	G	Morphine tolerance	-4.25589e-05	5.83752e-05	0.465966
107	rs11080344	17	26104511	T	C	Morphine tolerance	-9.61762e-05	5.92e-05	0.104249
108	rs11098863	4	127336602	T	A	Morphine tolerance	-6.84872e-05	5.86302e-05	0.242759
109	rs11108500	12	96819204	G	A	Morphine tolerance	9.58064e-05	0.000116405	0.410484
110	rs11109097	12	97928437	C	T	Morphine tolerance	-7.45546e-06	6.38235e-05	0.907008
111	rs11110281	12	100584014	C	T	Morphine tolerance	-8.96818e-05	0.000119992	0.454823
112	rs11126423	2	74195551	C	T	Morphine tolerance	3.99663e-05	9.84881e-05	0.68489
113	rs11128180	3	70592215	G	A	Morphine tolerance	2.46783e-05	6.89342e-05	0.720346
114	rs11141494	9	89306305	A	G	Morphine tolerance	-8.22839e-05	7.10917e-05	0.247096
115	rs11149971	16	77238810	C	T	Morphine tolerance	-0.000316744	0.000129108	0.0141547
116	rs11150408	16	81803497	T	G	Morphine tolerance	-2.70371e-05	5.86137e-05	0.644601
117	rs111509883	19	639161	C	T	Morphine tolerance	-4.87479e-05	0.000119013	0.6821
118	rs11153159	6	109376647	C	G	Morphine tolerance	-3.44128e-06	9.17023e-05	0.970065
119	rs11155559	6	148601905	C	T	Morphine tolerance	-5.11292e-06	0.000101817	0.95995
120	rs111582866	16	48742489	A	G	Morphine tolerance	-0.000175761	9.50921e-05	0.0645565
121	rs11160353	14	97116904	T	A	Morphine tolerance	-4.19776e-05	5.8748e-05	0.474897
122	rs11166701	8	138295725	A	G	Morphine tolerance	-3.50839e-05	5.86345e-05	0.549608
123	rs111745969	15	93110222	G	A	Morphine tolerance	-1.89187e-05	9.84115e-05	0.847554
124	rs11184341	1	105422565	G	C	Morphine tolerance	0.000123998	6.57995e-05	0.0595004
125	rs111862613	12	130309670	C	T	Morphine tolerance	8.0118e-05	7.91136e-05	0.311207
126	rs11192447	10	83848397	G	A	Morphine tolerance	5.04573e-06	0.000121528	0.966882
127	rs111966731	15	93941937	C	T	Morphine tolerance	-7.92809e-05	0.00012179	0.515071
128	rs11199734	10	122819400	T	A	Morphine tolerance	-4.37326e-05	7.18397e-05	0.542689
129	rs112176119	16	73696771	T	C	Morphine tolerance	-9.43797e-06	0.00010914	0.931088
130	rs112205261	1	9136139	C	T	Morphine tolerance	0.000232934	0.000119188	0.0506617
131	rs11221428	11	99665050	C	T	Morphine tolerance	-6.85219e-05	7.76454e-05	0.377508
132	rs11228830	11	56664962	G	A	Morphine tolerance	0.00019339	0.000114265	0.0905587
133	rs112362903	17	33761027	G	A	Morphine tolerance	5.50247e-05	0.000138248	0.69062
134	rs112375806	22	48749548	A	T	Morphine tolerance	3.4255e-06	0.000101453	0.973065
135	rs11241747	5	123846318	C	T	Morphine tolerance	-3.83828e-05	6.0525e-05	0.525974
136	rs11243416	9	134416970	C	T	Morphine tolerance	3.73353e-05	9.87356e-05	0.705331
137	rs11258178	10	13124513	G	A	Morphine tolerance	-3.4138e-05	6.06122e-05	0.573286
138	rs112617308	10	94185213	C	T	Morphine tolerance	-0.000120029	9.75511e-05	0.21854
139	rs11263806	17	35240097	G	A	Morphine tolerance	0.000100408	6.35444e-05	0.114078
140	rs11264403	1	155676492	A	G	Morphine tolerance	-0.000113156	0.000140615	0.420979
141	rs112764253	7	78282725	A	T	Morphine tolerance	0.000108749	0.000127462	0.393556
142	rs112767262	16	3750623	C	T	Morphine tolerance	-8.97962e-06	7.51417e-05	0.904877
143	rs112893842	9	8786663	C	T	Morphine tolerance	-4.9839e-05	8.88262e-05	0.574739
144	rs113006825	6	51803869	C	T	Morphine tolerance	-9.72708e-05	7.19379e-05	0.176328
145	rs113048721	9	74214419	G	C	Morphine tolerance	-9.90185e-05	6.78736e-05	0.144603
146	rs113054641	21	16550389	A	G	Morphine tolerance	4.83653e-05	0.000116559	0.678185
147	rs113127095	13	23253392	G	A	Morphine tolerance	-0.000122877	0.000123329	0.319089
148	rs113147300	9	114066670	G	A	Morphine tolerance	-2.12162e-05	8.34409e-05	0.79929
149	rs113258194	2	180020849	G	A	Morphine tolerance	-9.05984e-05	0.000108812	0.405061
150	rs113271346	14	78062644	T	C	Morphine tolerance	-0.000173697	9.57309e-05	0.0696129
151	rs113379006	3	42008186	C	T	Morphine tolerance	3.19237e-05	8.33663e-05	0.701769
152	rs113513883	7	140678199	G	A	Morphine tolerance	0.000160838	0.000124954	0.198033
153	rs113593397	8	123973840	G	A	Morphine tolerance	-1.7762e-05	0.000104769	0.865376
154	rs113753996	5	32477664	C	T	Morphine tolerance	1.40551e-07	0.000100756	0.998887
155	rs113859143	5	109403564	C	G	Morphine tolerance	9.19519e-05	0.000115025	0.424053
156	rs113893692	9	28245518	T	C	Morphine tolerance	-0.000121973	9.08379e-05	0.179352
157	rs114244418	2	235430299	G	C	Morphine tolerance	0.000114148	0.000131702	0.386098
158	rs114279581	2	198122357	G	A	Morphine tolerance	0.000218793	0.000122608	0.0743447
159	rs114398731	5	57229635	C	G	Morphine tolerance	-6.14781e-05	0.000128761	0.633035
160	rs114567323	3	52354847	C	T	Morphine tolerance	-9.37253e-05	0.000137317	0.494894
161	rs1145877	6	82386821	A	G	Morphine tolerance	2.21231e-05	8.26037e-05	0.788837
162	rs114731706	2	19611953	G	T	Morphine tolerance	0.000234121	0.000126997	0.0652529
163	rs114873521	5	168218403	T	C	Morphine tolerance	-0.000165011	0.000119343	0.16677
164	rs114946999	2	37125235	T	C	Morphine tolerance	-2.24949e-05	9.99743e-05	0.821974
165	rs115044523	7	47013498	A	G	Morphine tolerance	0.000138106	0.000104405	0.185904
166	rs11532348	12	98289796	T	C	Morphine tolerance	-6.93883e-05	7.22168e-05	0.336637
167	rs115325767	1	200638489	C	G	Morphine tolerance	6.92148e-05	9.59312e-05	0.4706
168	rs115414803	4	88163243	C	A	Morphine tolerance	-0.000119705	0.000137233	0.38306
169	rs1154904	11	134774845	A	G	Morphine tolerance	-3.18458e-05	5.87081e-05	0.587514
170	rs115602804	3	191572365	A	G	Morphine tolerance	0.000138663	0.00012735	0.276225
171	rs115777838	5	26110626	C	T	Morphine tolerance	-9.38453e-05	0.000136276	0.491048
172	rs115807074	5	84997131	G	A	Morphine tolerance	-1.37867e-06	0.000139573	0.992119
173	rs11581881	1	9361576	T	C	Morphine tolerance	0.000120689	7.77935e-05	0.120807
174	rs11585893	1	10644351	G	A	Morphine tolerance	-2.22199e-05	8.51941e-05	0.794235
175	rs11586026	1	83252771	T	A	Morphine tolerance	0.000148714	0.00011736	0.2051
176	rs11586410	1	157338888	A	G	Morphine tolerance	4.14551e-05	9.23416e-05	0.653481
177	rs11591622	10	102520687	G	T	Morphine tolerance	-8.53284e-05	6.80621e-05	0.209957
178	rs11597105	10	6512581	G	A	Morphine tolerance	3.81125e-05	8.4386e-05	0.651525
179	rs11597285	10	8589813	T	G	Morphine tolerance	-4.9703e-05	5.89817e-05	0.399405
180	rs11604400	11	98386085	T	C	Morphine tolerance	3.86729e-05	9.25514e-05	0.676053
181	rs11607472	11	43344751	G	A	Morphine tolerance	-0.000192617	9.29503e-05	0.0382428
182	rs11613919	12	75496463	T	G	Morphine tolerance	-3.45226e-05	7.95833e-05	0.66444
183	rs11614532	12	129984555	C	G	Morphine tolerance	-1.75782e-05	6.2404e-05	0.778187
184	rs11617697	13	98785900	G	A	Morphine tolerance	0.000125358	0.000136119	0.35708
185	rs11620597	13	86079090	C	T	Morphine tolerance	-0.000205631	0.000117927	0.0812101
186	rs116261629	6	20505628	C	G	Morphine tolerance	8.08099e-05	0.000119638	0.49939
187	rs116270582	4	119349	A	T	Morphine tolerance	-0.000132894	0.000120271	0.26918
188	rs11627628	14	21479605	C	T	Morphine tolerance	-5.18004e-05	0.000113472	0.648028
189	rs11637981	15	61289622	G	T	Morphine tolerance	-2.98631e-05	5.91181e-05	0.61346
190	rs11642826	16	6696929	C	G	Morphine tolerance	9.47411e-05	0.0001292	0.463384
191	rs11645029	16	5938448	C	G	Morphine tolerance	-7.03288e-06	5.91046e-05	0.905283
192	rs11649454	16	10181248	C	G	Morphine tolerance	7.46776e-05	8.35908e-05	0.371659
193	rs116500994	13	81685543	T	G	Morphine tolerance	4.03173e-05	0.000113993	0.723577
194	rs11666127	19	57828980	G	A	Morphine tolerance	3.70998e-06	7.93861e-05	0.962726
195	rs11666533	19	11864932	T	C	Morphine tolerance	-8.00358e-05	9.1517e-05	0.381821
196	rs11674854	2	28903275	T	C	Morphine tolerance	-3.32212e-05	6.02762e-05	0.581531
197	rs116847295	12	43485015	T	C	Morphine tolerance	2.64195e-05	0.000124917	0.8325
198	rs11685699	2	11232685	T	C	Morphine tolerance	-5.86728e-05	0.000109306	0.591421
199	rs116969552	10	128214403	G	A	Morphine tolerance	5.0665e-05	0.00013704	0.7116
200	rs116974815	11	111712942	A	C	Morphine tolerance	1.14486e-06	0.000125972	0.992749
201	rs116979587	15	25151194	A	T	Morphine tolerance	-5.30581e-05	0.000113314	0.639614
202	rs117001700	7	68396262	C	T	Morphine tolerance	6.94701e-05	0.000130305	0.593941
203	rs11706043	3	3173016	A	T	Morphine tolerance	3.33633e-05	7.65633e-05	0.66301
204	rs117092367	10	69394914	T	A	Morphine tolerance	-5.29925e-05	0.000109495	0.628406
205	rs117107102	18	49473635	G	A	Morphine tolerance	0.000230915	0.0001463	0.114483
206	rs117151453	12	20066025	C	G	Morphine tolerance	-0.000403613	0.000127659	0.00156895
207	rs11715853	3	30163689	A	G	Morphine tolerance	-2.63826e-05	6.48909e-05	0.684324
208	rs11720390	3	94103591	A	G	Morphine tolerance	-0.000218258	0.000109337	0.0459135
209	rs11720857	3	113794507	T	C	Morphine tolerance	-1.56976e-05	7.73737e-05	0.839229
210	rs117271932	22	44236460	G	A	Morphine tolerance	4.59188e-06	0.000129286	0.971667
211	rs11729256	4	95027272	C	T	Morphine tolerance	3.03769e-05	6.68248e-05	0.649415
212	rs117347059	7	129433205	C	G	Morphine tolerance	-7.2418e-05	7.2213e-05	0.315939
213	rs11736617	4	38917830	A	G	Morphine tolerance	-2.47248e-05	8.96704e-05	0.782755
214	rs117467633	17	21157406	C	T	Morphine tolerance	-0.000133355	0.000116082	0.250641
215	rs11750293	5	123822114	T	G	Morphine tolerance	4.4252e-05	6.55638e-05	0.499711
216	rs11761679	7	150596929	C	T	Morphine tolerance	-3.46473e-05	7.80709e-05	0.657192
217	rs11764382	7	46774896	G	A	Morphine tolerance	5.59878e-05	7.57536e-05	0.459861
218	rs11769002	7	62443498	A	G	Morphine tolerance	6.93561e-05	5.99269e-05	0.247133
219	rs117748144	11	11771637	C	T	Morphine tolerance	0.000201272	0.000129113	0.119025
220	rs11776390	8	38593645	C	T	Morphine tolerance	-5.2014e-05	9.26425e-05	0.574492
221	rs11783695	8	144596903	T	G	Morphine tolerance	-7.61616e-05	8.58053e-05	0.374752
222	rs11787826	9	34332382	A	C	Morphine tolerance	2.48704e-05	5.85976e-05	0.671256
223	rs118030283	16	5993076	A	G	Morphine tolerance	0.000168154	0.000128338	0.190113
224	rs118038478	16	47237609	G	A	Morphine tolerance	0.000241062	0.000109668	0.0279422
225	rs11811696	1	237351354	C	T	Morphine tolerance	-0.000198431	0.000102099	0.0519553
226	rs11818408	10	96758467	A	G	Morphine tolerance	-1.60866e-05	5.91782e-05	0.785751
227	rs118526	5	79863544	C	A	Morphine tolerance	-2.99772e-05	5.96186e-05	0.615093
228	rs11864644	16	433078	C	T	Morphine tolerance	-0.000108642	0.000104038	0.29637
229	rs11876297	18	45753272	C	T	Morphine tolerance	0.000101701	6.90752e-05	0.140935
230	rs1187983	1	58441860	T	C	Morphine tolerance	-4.92245e-05	8.56529e-05	0.565497
231	rs11899949	2	38049069	A	G	Morphine tolerance	3.5497e-05	6.70426e-05	0.59648
232	rs11929846	4	17051156	C	T	Morphine tolerance	-0.000106878	7.18057e-05	0.136638
233	rs11938607	4	189060431	T	C	Morphine tolerance	-8.39945e-05	6.97953e-05	0.228807
234	rs11958296	5	177755179	G	A	Morphine tolerance	-0.000246547	0.000112082	0.0278292
235	rs11961899	6	132887921	A	G	Morphine tolerance	3.811e-05	6.45591e-05	0.554982
236	rs11965579	6	165969505	C	G	Morphine tolerance	4.81822e-05	0.00018839	0.798139
237	rs11990279	8	11116314	C	T	Morphine tolerance	9.75334e-05	6.87083e-05	0.155746
238	rs11992182	8	79766499	C	A	Morphine tolerance	-0.000125816	6.58712e-05	0.0561306
239	rs11994308	8	91660344	T	C	Morphine tolerance	0.000117305	0.000120988	0.332269
240	rs12002250	9	19682558	C	A	Morphine tolerance	6.27151e-05	0.00012816	0.624593
241	rs12022129	1	207003374	G	A	Morphine tolerance	-4.99495e-05	7.31379e-05	0.494639
242	rs12030302	1	77887835	A	G	Morphine tolerance	1.61116e-05	5.88744e-05	0.784347
243	rs12031543	1	68664315	C	T	Morphine tolerance	-1.67328e-05	0.000125571	0.893993
244	rs12034718	1	67379595	A	G	Morphine tolerance	-2.09087e-05	8.21238e-05	0.799033
245	rs12038887	1	102287083	G	C	Morphine tolerance	-8.6779e-05	8.95274e-05	0.332396
246	rs12040548	1	247710285	T	G	Morphine tolerance	-1.68351e-05	6.59211e-05	0.798427
247	rs12049454	1	85228325	C	T	Morphine tolerance	-3.97002e-05	6.32963e-05	0.530522
248	rs12056802	8	74713100	G	C	Morphine tolerance	-9.0075e-06	0.000103826	0.930865
249	rs12069354	1	216223782	T	C	Morphine tolerance	4.4593e-05	0.000119342	0.708658
250	rs12072562	1	105287469	C	T	Morphine tolerance	0.000178095	0.000124737	0.153359
251	rs12078956	1	35328576	G	C	Morphine tolerance	-5.84007e-05	0.000102084	0.567262
252	rs12079579	1	161880482	G	A	Morphine tolerance	-8.73109e-05	0.000103267	0.397842
253	rs12124567	1	3343802	G	A	Morphine tolerance	2.0193e-05	6.5134e-05	0.756544
254	rs12125734	1	103732214	T	G	Morphine tolerance	-6.71348e-05	9.70868e-05	0.489256
255	rs12127733	1	234157721	A	G	Morphine tolerance	0.000111636	7.72039e-05	0.148182
256	rs12129908	1	195064019	C	A	Morphine tolerance	5.11266e-05	5.91989e-05	0.387785
257	rs12131224	1	166199362	T	C	Morphine tolerance	-0.00014004	0.000102223	0.170704
258	rs12136548	1	115168097	T	C	Morphine tolerance	-2.25379e-05	6.28866e-05	0.720052
259	rs12151423	2	218237281	A	G	Morphine tolerance	1.39819e-05	5.88162e-05	0.812097
260	rs12189346	5	141395140	A	G	Morphine tolerance	-6.87899e-05	8.23932e-05	0.403776
261	rs12191680	6	129224488	G	C	Morphine tolerance	-1.1823e-05	8.18598e-05	0.885161
262	rs12195431	6	91019654	C	T	Morphine tolerance	-5.49286e-05	0.000113778	0.62926
263	rs12206468	6	18093691	A	G	Morphine tolerance	-0.000148347	0.000109707	0.17631
264	rs12208226	6	22725908	A	C	Morphine tolerance	-7.93818e-05	0.000106765	0.457167
265	rs12216169	6	116078810	A	T	Morphine tolerance	-2.81551e-05	0.00010251	0.783579
266	rs12226153	11	94364293	G	A	Morphine tolerance	7.91699e-05	0.00012432	0.524239
267	rs1223978	13	108775162	T	C	Morphine tolerance	-2.53333e-06	5.96938e-05	0.966149
268	rs12251396	10	873148	G	A	Morphine tolerance	-0.000204054	7.61862e-05	0.00739878
269	rs12257723	10	109417101	C	A	Morphine tolerance	-2.05433e-05	6.53123e-05	0.753111
270	rs12278566	11	124764527	A	T	Morphine tolerance	-4.9952e-05	8.02231e-05	0.533506
271	rs12288512	11	27747671	G	A	Morphine tolerance	-6.92333e-06	7.20679e-05	0.923468
272	rs12304031	12	129438771	A	G	Morphine tolerance	9.33115e-05	8.74635e-05	0.286035
273	rs123059	17	2699935	T	C	Morphine tolerance	7.76007e-05	6.93611e-05	0.263229
274	rs12320842	12	83502773	G	C	Morphine tolerance	-3.54248e-05	9.32467e-05	0.704017
275	rs1232220	6	102680257	G	T	Morphine tolerance	1.15801e-05	8.85083e-05	0.895905
276	rs12336782	9	13609119	C	T	Morphine tolerance	-0.000174413	9.99549e-05	0.0809991
277	rs12341505	9	136710881	A	G	Morphine tolerance	8.24814e-05	8.40104e-05	0.326199
278	rs12346653	9	92267239	T	C	Morphine tolerance	-4.29327e-05	6.85527e-05	0.531136
279	rs12362320	11	3922055	C	G	Morphine tolerance	1.48311e-05	6.12052e-05	0.808534
280	rs12404911	1	240118443	T	C	Morphine tolerance	-5.56438e-05	7.4693e-05	0.456293
281	rs12406309	1	108074445	C	A	Morphine tolerance	6.28625e-08	7.35653e-05	0.999318
282	rs1241171	1	103299921	A	G	Morphine tolerance	0.000127762	7.22013e-05	0.0768069
283	rs12415649	10	125021315	C	G	Morphine tolerance	-9.44935e-05	6.81208e-05	0.165398
284	rs12417956	11	25973451	G	C	Morphine tolerance	6.10581e-05	6.86592e-05	0.373847
285	rs12419854	11	68886460	A	T	Morphine tolerance	-1.93857e-05	8.69833e-05	0.823639
286	rs12423772	12	94515340	T	G	Morphine tolerance	-0.000119557	9.61845e-05	0.213869
287	rs12434631	14	26130404	G	A	Morphine tolerance	8.35594e-05	8.32597e-05	0.315572
288	rs12440440	15	34041896	G	A	Morphine tolerance	-7.88426e-05	6.22074e-05	0.205008
289	rs12452946	17	17253288	G	A	Morphine tolerance	-2.3168e-05	5.87517e-05	0.693332
290	rs12453000	17	16895873	T	C	Morphine tolerance	-7.65519e-05	7.18573e-05	0.286726
291	rs12458218	18	22575871	C	T	Morphine tolerance	6.71263e-05	7.82029e-05	0.390694
292	rs12458763	18	34091618	C	A	Morphine tolerance	4.54897e-05	0.000111089	0.68218
293	rs12463378	19	54475808	G	A	Morphine tolerance	8.10643e-05	6.01216e-05	0.17755
294	rs12485353	3	197049996	A	G	Morphine tolerance	0.000123827	7.20472e-05	0.0856722
295	rs12490337	3	111482845	G	C	Morphine tolerance	-2.80069e-05	6.84912e-05	0.682604
296	rs12500231	4	52935445	A	T	Morphine tolerance	-6.21037e-05	5.91276e-05	0.293565
297	rs12501673	4	163830516	G	A	Morphine tolerance	-0.000107439	6.11306e-05	0.0788261
298	rs12508214	4	7426937	T	C	Morphine tolerance	-8.77322e-06	6.18255e-05	0.887157
299	rs12512543	4	9608445	C	A	Morphine tolerance	5.33583e-05	9.01888e-05	0.5541
300	rs12513188	4	71000791	A	G	Morphine tolerance	1.51837e-05	7.4316e-05	0.838109
301	rs12522517	5	31991834	T	A	Morphine tolerance	-0.000142112	8.7061e-05	0.102612
302	rs12537781	7	154978183	C	T	Morphine tolerance	3.42386e-05	6.65315e-05	0.606817
303	rs12539819	7	153487396	T	C	Morphine tolerance	8.48228e-05	0.0001064	0.425329
304	rs1254846	10	44346094	G	A	Morphine tolerance	1.15792e-05	0.000113366	0.918645
305	rs12566247	1	43767569	A	T	Morphine tolerance	6.48534e-05	6.18974e-05	0.294752
306	rs12566975	1	185091351	C	T	Morphine tolerance	-9.00248e-05	5.85316e-05	0.124037
307	rs12585793	13	27018240	C	T	Morphine tolerance	-0.00014224	0.000144627	0.325364
308	rs12597105	16	5233941	G	A	Morphine tolerance	-6.97159e-05	6.55143e-05	0.287269
309	rs12603364	17	43117476	C	T	Morphine tolerance	0.000182782	9.05401e-05	0.0435101
310	rs12611395	19	21806125	A	G	Morphine tolerance	-0.000219005	9.98269e-05	0.0282475
311	rs12618201	2	174436533	G	A	Morphine tolerance	4.25398e-05	6.07609e-05	0.483854
312	rs12621813	2	31266049	A	G	Morphine tolerance	0.000120894	6.36889e-05	0.0576727
313	rs12634070	3	180544880	C	T	Morphine tolerance	-0.000137898	7.16847e-05	0.0543951
314	rs12636310	3	185469491	A	G	Morphine tolerance	5.74319e-05	7.15141e-05	0.421926
315	rs12638134	3	101334609	G	T	Morphine tolerance	3.88858e-05	5.97219e-05	0.514974
316	rs12638227	3	62327558	G	C	Morphine tolerance	9.51933e-06	5.88018e-05	0.871394
317	rs12642039	4	159932022	T	C	Morphine tolerance	-0.000103614	6.13561e-05	0.0912704
318	rs1264476	8	102434276	T	G	Morphine tolerance	-5.65004e-05	7.22001e-05	0.43389
319	rs12648235	4	161115744	C	T	Morphine tolerance	4.2512e-05	8.56832e-05	0.619786
320	rs12649930	4	3656291	G	T	Morphine tolerance	0.000164978	0.000105913	0.119312
321	rs12673420	7	71303007	A	G	Morphine tolerance	-5.3185e-05	5.92534e-05	0.369407
322	rs12675596	8	69994816	T	G	Morphine tolerance	-0.000147447	6.81609e-05	0.0305253
323	rs12679709	8	13253770	G	C	Morphine tolerance	-1.85806e-06	6.45962e-05	0.977053
324	rs12684609	9	137784868	C	T	Morphine tolerance	-1.48632e-05	7.48838e-05	0.842667
325	rs12693845	2	199312684	T	C	Morphine tolerance	-3.19874e-05	5.98785e-05	0.5932
326	rs12701617	7	38292857	G	A	Morphine tolerance	-7.94946e-05	5.90573e-05	0.178285
327	rs12710729	2	19973210	A	C	Morphine tolerance	-4.57916e-05	6.14991e-05	0.45652
328	rs1271565	14	64044097	T	C	Morphine tolerance	-3.94535e-05	6.56827e-05	0.548061
329	rs12719051	7	51365152	G	A	Morphine tolerance	-4.60934e-05	9.3233e-05	0.621032
330	rs1272208	9	78630894	G	T	Morphine tolerance	-2.26163e-06	6.93594e-05	0.973988
331	rs12724320	1	179370499	T	C	Morphine tolerance	3.87068e-05	6.30586e-05	0.539333
332	rs12731	2	239087912	G	A	Morphine tolerance	1.50842e-05	5.89806e-05	0.798145
333	rs12740451	1	95178974	C	T	Morphine tolerance	-1.08305e-05	8.4738e-05	0.898298
334	rs12747809	1	240359089	G	A	Morphine tolerance	6.26091e-05	6.28288e-05	0.319007
335	rs12753492	1	14201546	C	A	Morphine tolerance	6.02888e-05	8.03411e-05	0.453008
336	rs12781711	10	2219930	T	C	Morphine tolerance	6.72347e-05	6.15023e-05	0.274304
337	rs12794898	11	124554061	T	G	Morphine tolerance	0.000189355	0.000107054	0.0769308
338	rs12812672	12	18127597	C	T	Morphine tolerance	-8.10259e-05	0.000101543	0.424903
339	rs12863463	13	47512191	A	G	Morphine tolerance	7.44462e-05	0.000111111	0.502847
340	rs12876183	13	85114550	A	T	Morphine tolerance	9.22085e-05	6.69084e-05	0.168163
341	rs12886051	14	29898456	C	G	Morphine tolerance	-1.43702e-05	6.22303e-05	0.817378
342	rs12894272	14	40536481	A	G	Morphine tolerance	-3.2936e-05	6.22318e-05	0.596634
343	rs12906958	15	36911598	T	C	Morphine tolerance	0.000116246	6.31406e-05	0.065613
344	rs12908520	15	97570657	A	G	Morphine tolerance	2.7759e-05	5.91315e-05	0.638752
345	rs12909713	15	87145913	T	C	Morphine tolerance	-6.92741e-06	5.90694e-05	0.906642
346	rs12911842	15	40047706	T	A	Morphine tolerance	2.28305e-05	8.91655e-05	0.797915
347	rs12921100	16	77283458	A	T	Morphine tolerance	1.53827e-05	6.4315e-05	0.810968
348	rs12925026	16	89792856	C	T	Morphine tolerance	0.000155667	9.67629e-05	0.107671
349	rs12964517	18	22460785	A	G	Morphine tolerance	-0.000132332	6.25508e-05	0.0343795
350	rs12980122	19	8255478	G	C	Morphine tolerance	-9.98904e-05	0.000103899	0.336343
351	rs12986628	2	238103439	C	T	Morphine tolerance	2.53145e-06	6.95348e-05	0.970959
352	rs12989336	2	36259341	A	G	Morphine tolerance	4.99245e-05	6.21701e-05	0.421958
353	rs12990744	2	178000949	T	C	Morphine tolerance	-8.89293e-06	9.13447e-05	0.922444
354	rs12996055	2	137223458	C	A	Morphine tolerance	-7.87433e-06	6.8434e-05	0.908394
355	rs13024781	2	168628871	C	T	Morphine tolerance	3.29315e-06	5.89484e-05	0.955449
356	rs13025464	2	201610645	T	C	Morphine tolerance	3.75552e-05	6.06323e-05	0.535658
357	rs13033315	2	204706865	A	T	Morphine tolerance	-9.44328e-05	5.90966e-05	0.110057
358	rs1304512	5	63736025	A	G	Morphine tolerance	4.52111e-05	6.89647e-05	0.512101
359	rs13066142	3	67478973	A	G	Morphine tolerance	8.62891e-05	0.000106306	0.416961
360	rs13070736	3	20807454	C	A	Morphine tolerance	-9.83044e-05	8.43024e-05	0.243578
361	rs13082419	3	107736434	T	C	Morphine tolerance	-4.11554e-05	8.08188e-05	0.61059
362	rs13087692	3	84725039	T	G	Morphine tolerance	-5.43453e-06	6.32814e-05	0.931563
363	rs13110238	4	7678735	G	C	Morphine tolerance	4.35235e-05	7.10735e-05	0.540291
364	rs13116360	4	111885431	C	T	Morphine tolerance	-0.000203684	0.00012736	0.10976
365	rs13128780	4	166058998	C	T	Morphine tolerance	-0.000132775	8.32057e-05	0.110547
366	rs13139592	4	144665178	C	T	Morphine tolerance	-7.52829e-05	8.14334e-05	0.355242
367	rs13154778	5	56952803	A	T	Morphine tolerance	-0.000110232	7.36575e-05	0.134512
368	rs13157098	5	176802250	G	A	Morphine tolerance	3.74288e-05	8.21127e-05	0.648518
369	rs13163520	5	18662686	A	G	Morphine tolerance	-5.51658e-05	7.76393e-05	0.47737
370	rs13173038	5	58499183	G	A	Morphine tolerance	-8.53458e-05	7.23482e-05	0.238139
371	rs13188803	5	112627773	A	T	Morphine tolerance	-2.47362e-05	7.23073e-05	0.732276
372	rs13207588	6	41519430	G	A	Morphine tolerance	-0.000202805	7.14632e-05	0.00454151
373	rs13231526	7	48844151	A	C	Morphine tolerance	2.29872e-05	0.000110923	0.835826
374	rs13239072	7	43566344	A	G	Morphine tolerance	-6.18124e-05	6.64491e-05	0.352257
375	rs13242616	7	122021518	T	C	Morphine tolerance	5.41776e-05	6.20852e-05	0.382864
376	rs13247359	7	76357726	A	G	Morphine tolerance	-2.04606e-05	5.84747e-05	0.72641
377	rs13249325	8	14853525	G	T	Morphine tolerance	-5.36954e-05	6.0386e-05	0.373895
378	rs13258851	8	55330814	G	A	Morphine tolerance	7.47e-05	9.67187e-05	0.439912
379	rs13279148	8	127905865	A	G	Morphine tolerance	-6.66827e-08	8.04937e-05	0.999339
380	rs1331592	9	122239986	C	G	Morphine tolerance	-8.03196e-05	7.01953e-05	0.252529
381	rs13339230	16	7460475	G	C	Morphine tolerance	-6.00601e-06	0.000105108	0.954433
382	rs1334944	10	112266046	C	T	Morphine tolerance	-2.24716e-05	6.2139e-05	0.717626
383	rs13376554	1	67595108	T	A	Morphine tolerance	0.000120282	0.000175957	0.494236
384	rs133832	22	44834707	C	A	Morphine tolerance	-6.12978e-05	6.26505e-05	0.327873
385	rs13383270	2	220831701	G	C	Morphine tolerance	-3.87774e-05	5.91717e-05	0.512251
386	rs13394391	2	240727657	T	C	Morphine tolerance	-1.78275e-05	7.869e-05	0.820771
387	rs1340391	1	102960989	C	T	Morphine tolerance	3.5076e-05	7.36497e-05	0.633893
388	rs13412653	2	30158494	C	A	Morphine tolerance	-8.19228e-05	6.11426e-05	0.18029
389	rs1363769	19	17865305	T	C	Morphine tolerance	-0.000129986	0.000132323	0.325934
390	rs136761	22	49796014	G	A	Morphine tolerance	-5.17075e-05	6.02308e-05	0.390623
391	rs137917150	12	82366390	A	T	Morphine tolerance	-0.000224238	0.000136099	0.0994352
392	rs138460696	2	66396776	G	A	Morphine tolerance	-5.08807e-05	0.000111327	0.647643
393	rs1384962	14	23060552	A	G	Morphine tolerance	-7.0161e-06	7.03945e-05	0.920608
394	rs138531890	3	195238086	G	A	Morphine tolerance	0.00014175	0.000130957	0.27907
395	rs1391597	12	61119266	T	C	Morphine tolerance	8.05704e-05	6.01197e-05	0.180192
396	rs139730	22	25292719	C	G	Morphine tolerance	-8.03915e-05	6.66678e-05	0.227876
397	rs139749	22	25303055	T	C	Morphine tolerance	-6.83852e-06	6.23638e-05	0.912683
398	rs1403396	12	126498824	T	A	Morphine tolerance	1.45955e-05	7.00735e-05	0.835004
399	rs140997932	3	149298792	C	T	Morphine tolerance	0.000180367	0.000113248	0.111234
400	rs1416041	6	105073676	C	A	Morphine tolerance	0.000144933	8.72259e-05	0.0965962
401	rs1425962	4	187905399	G	C	Morphine tolerance	1.48642e-06	6.42415e-05	0.98154
402	rs1426266	3	188224096	T	C	Morphine tolerance	-5.63933e-06	6.41701e-05	0.929971
403	rs142855850	10	22587900	G	A	Morphine tolerance	-7.55158e-06	9.66658e-05	0.937732
404	rs1431492	3	150855371	T	C	Morphine tolerance	-4.53535e-06	7.75808e-05	0.953382
405	rs1434153	2	34595533	A	G	Morphine tolerance	-0.000122964	6.38515e-05	0.0541327
406	rs143438747	1	63278549	C	T	Morphine tolerance	-5.18723e-05	0.000122476	0.67191
407	rs143662916	11	103549974	T	C	Morphine tolerance	-0.000178261	0.000124583	0.152469
408	rs143694765	1	116082909	C	T	Morphine tolerance	6.96459e-05	9.89575e-05	0.48156
409	rs145020347	11	114526679	G	A	Morphine tolerance	-8.86248e-05	9.22469e-05	0.336686
410	rs146541147	19	4542097	A	G	Morphine tolerance	8.04278e-05	0.000118446	0.497122
411	rs147475196	3	26509287	G	A	Morphine tolerance	4.25045e-06	0.00012698	0.973297
412	rs1475330	6	67262102	T	C	Morphine tolerance	-2.30664e-05	6.50164e-05	0.722756
413	rs147990086	1	145655256	G	A	Morphine tolerance	9.37094e-05	6.95975e-05	0.178159
414	rs1484873	18	43206985	A	G	Morphine tolerance	-0.000225321	0.000130156	0.0834238
415	rs1492620	6	50405920	C	T	Morphine tolerance	-0.000123662	0.000100735	0.219598
416	rs149302	5	14159925	C	T	Morphine tolerance	-4.45776e-05	7.19017e-05	0.535271
417	rs1496626	19	31760841	C	T	Morphine tolerance	-8.00061e-05	8.67843e-05	0.356583
418	rs149744580	2	63366962	G	A	Morphine tolerance	-0.000119264	0.000124953	0.339846
419	rs149807560	19	56526640	A	C	Morphine tolerance	0.000235032	0.000111546	0.035114
420	rs150096134	12	39589195	A	T	Morphine tolerance	-4.41473e-06	0.000133234	0.973567
421	rs1508033	15	53375201	C	A	Morphine tolerance	4.17833e-06	6.12824e-05	0.945641
422	rs151257695	7	73043561	G	A	Morphine tolerance	-8.65607e-05	0.000114408	0.449291
423	rs1519491	2	22079770	C	T	Morphine tolerance	5.84668e-05	5.93519e-05	0.324582
424	rs15256	10	73820548	T	C	Morphine tolerance	-1.43878e-05	0.000100075	0.885682
425	rs1528479	2	167244051	G	A	Morphine tolerance	-3.12914e-05	6.23535e-05	0.615781
426	rs1530559	2	135755629	A	G	Morphine tolerance	-2.75388e-05	6.0174e-05	0.647202
427	rs1550196	17	32786955	G	A	Morphine tolerance	-0.000116112	9.90464e-05	0.241079
428	rs1553971	3	111419486	G	T	Morphine tolerance	-4.09251e-05	8.15342e-05	0.615713
429	rs1563175	2	3838940	C	A	Morphine tolerance	7.91337e-05	5.94149e-05	0.182899
430	rs1569853	6	38550301	C	T	Morphine tolerance	7.22153e-05	8.08608e-05	0.371814
431	rs1571225	9	4940871	C	T	Morphine tolerance	-8.84339e-05	8.49472e-05	0.297855
432	rs1576241	6	72529277	G	A	Morphine tolerance	9.57618e-06	5.86294e-05	0.870256
433	rs158115	14	77619186	C	G	Morphine tolerance	-3.362e-06	0.000102833	0.973919
434	rs1582238	1	118723685	T	C	Morphine tolerance	-6.66798e-06	6.25361e-05	0.915086
435	rs159484	4	111995627	G	A	Morphine tolerance	0.000246125	0.000100848	0.0146649
436	rs160061	5	6116659	A	G	Morphine tolerance	5.99774e-06	5.85776e-05	0.918448
437	rs1667315	2	232408743	A	G	Morphine tolerance	3.75513e-05	5.91615e-05	0.525608
438	rs167879	20	55937366	C	T	Morphine tolerance	-6.38626e-05	7.7234e-05	0.40831
439	rs16840310	1	240694163	A	G	Morphine tolerance	1.83384e-05	6.10706e-05	0.763962
440	rs16843578	1	171903885	T	C	Morphine tolerance	-3.74866e-05	0.000102102	0.713508
441	rs16861661	1	18501459	A	G	Morphine tolerance	9.45767e-06	0.000114201	0.933998
442	rs16863365	2	198089911	G	A	Morphine tolerance	-0.000125155	8.69038e-05	0.149823
443	rs16866406	2	179457147	G	A	Morphine tolerance	4.94872e-05	8.51417e-05	0.561083
444	rs16884680	8	114445055	T	G	Morphine tolerance	3.26916e-05	0.000100555	0.745097
445	rs16891896	5	33897589	A	G	Morphine tolerance	0.000143933	0.000133319	0.280315
446	rs16892041	6	9298640	C	T	Morphine tolerance	-1.51188e-05	8.10521e-05	0.852028
447	rs1689282	9	14080129	C	A	Morphine tolerance	2.97404e-05	6.23898e-05	0.633585
448	rs16894137	8	96946291	T	C	Morphine tolerance	-3.47556e-05	8.55754e-05	0.68464
449	rs16910295	11	12009569	C	T	Morphine tolerance	1.24331e-05	0.000113573	0.912828
450	rs16918425	11	6848360	T	A	Morphine tolerance	0.000113616	0.000114482	0.320986
451	rs16918863	10	19780463	C	A	Morphine tolerance	-0.00013958	0.000122147	0.253153
452	rs16934069	9	119693164	C	T	Morphine tolerance	-2.53113e-05	7.34422e-05	0.730363
453	rs16934185	9	1798324	G	A	Morphine tolerance	5.74113e-07	0.000101958	0.995507
454	rs16936671	10	36394609	T	C	Morphine tolerance	-3.35983e-05	8.69395e-05	0.699159
455	rs16937247	11	19943115	C	G	Morphine tolerance	-3.64613e-05	9.00408e-05	0.68552
456	rs16938435	9	21502923	C	T	Morphine tolerance	-0.000155607	0.000111103	0.161346
457	rs16940167	15	58683697	T	C	Morphine tolerance	2.42152e-05	8.07385e-05	0.764239
458	rs16941336	17	20575697	T	C	Morphine tolerance	-2.07888e-05	6.64561e-05	0.754418
459	rs16955299	17	52957210	A	G	Morphine tolerance	3.46574e-05	0.000112364	0.757748
460	rs16959793	15	35071718	C	A	Morphine tolerance	-6.92845e-08	6.59402e-05	0.999162
461	rs16960159	18	37703874	G	C	Morphine tolerance	0.000114985	0.000133358	0.388561
462	rs16962433	16	13684415	T	A	Morphine tolerance	-0.000164303	0.000101024	0.103872
463	rs16966465	15	38513730	C	G	Morphine tolerance	4.07355e-05	7.24726e-05	0.574061
464	rs17012738	2	76698142	G	T	Morphine tolerance	-2.09989e-05	5.89691e-05	0.721765
465	rs17032291	4	155865671	C	T	Morphine tolerance	2.05371e-05	8.47119e-05	0.808443
466	rs17067076	18	58229086	A	G	Morphine tolerance	-0.000124846	0.000129735	0.335893
467	rs17067892	8	3763540	T	C	Morphine tolerance	9.78416e-05	0.00011431	0.392036
468	rs17074066	4	183709536	C	T	Morphine tolerance	-0.000188055	0.000103411	0.0689858
469	rs17081797	18	67555560	G	A	Morphine tolerance	-5.69389e-05	0.000112327	0.612224
470	rs17092615	14	95973619	A	G	Morphine tolerance	9.85821e-06	8.70975e-05	0.909883
471	rs17096874	14	30991358	T	C	Morphine tolerance	-9.95416e-07	7.86909e-05	0.989907
472	rs17105491	10	125294406	C	G	Morphine tolerance	8.93498e-05	0.000121256	0.461203
473	rs17109926	12	71978728	G	A	Morphine tolerance	7.46654e-05	7.5634e-05	0.323549
474	rs17141986	16	7045276	G	C	Morphine tolerance	-9.25719e-05	5.98766e-05	0.122095
475	rs17148768	10	10777085	A	G	Morphine tolerance	1.69777e-05	7.47314e-05	0.820282
476	rs17156849	7	28603985	A	G	Morphine tolerance	3.76887e-05	0.000112075	0.73666
477	rs17159861	7	31085162	T	C	Morphine tolerance	-5.06176e-06	9.09523e-05	0.955618
478	rs17163238	5	128976021	A	G	Morphine tolerance	9.14151e-05	7.26083e-05	0.208025
479	rs17167098	7	133154356	A	G	Morphine tolerance	0.00010022	8.35211e-05	0.230167
480	rs17168302	7	14650221	A	G	Morphine tolerance	5.36934e-05	0.000118536	0.650568
481	rs1729063	16	10863459	G	C	Morphine tolerance	-3.77046e-05	6.38256e-05	0.554693
482	rs17296933	19	49175964	G	C	Morphine tolerance	-0.000196063	8.88807e-05	0.0273911
483	rs173120	13	72876881	T	C	Morphine tolerance	8.03711e-05	6.80511e-05	0.237588
484	rs17380632	3	79794395	T	A	Morphine tolerance	-6.63173e-05	6.44429e-05	0.30344
485	rs17474256	1	104524676	A	G	Morphine tolerance	1.47324e-05	9.88509e-05	0.881525
486	rs17519472	12	30360954	T	C	Morphine tolerance	2.33584e-05	8.32705e-05	0.779083
487	rs17582787	4	149562638	G	A	Morphine tolerance	7.24379e-05	8.32894e-05	0.384458
488	rs17586763	13	50932063	C	T	Morphine tolerance	0.000102398	0.000143432	0.475283
489	rs17619981	19	24342250	G	T	Morphine tolerance	2.87252e-05	9.65996e-05	0.766189
490	rs1762123	6	150288094	T	C	Morphine tolerance	7.3103e-05	0.000128666	0.569927
491	rs1768152	3	39604954	T	C	Morphine tolerance	-2.85239e-05	8.31994e-05	0.73172
492	rs17706273	5	16388259	C	T	Morphine tolerance	-0.000172193	8.48107e-05	0.0423253
493	rs17708276	8	10199548	G	A	Morphine tolerance	5.90062e-05	8.53784e-05	0.489494
494	rs17730011	6	84772845	A	G	Morphine tolerance	9.92225e-05	7.68146e-05	0.196457
495	rs17734739	2	211663702	C	T	Morphine tolerance	9.24145e-05	7.64789e-05	0.226907
496	rs17781867	17	71256018	T	C	Morphine tolerance	0.000234589	0.000104216	0.0243865
497	rs17785622	6	83459314	G	A	Morphine tolerance	-0.00013832	0.000121944	0.256674
498	rs17798136	7	33684926	A	G	Morphine tolerance	-0.000154029	0.000144467	0.286338
499	rs17804233	5	77815056	T	C	Morphine tolerance	-8.46972e-06	5.86633e-05	0.885202
500	rs17809157	7	82547827	T	A	Morphine tolerance	0.000116334	0.00010077	0.248316
501	rs178271	22	21331556	T	C	Morphine tolerance	-7.18201e-05	0.000125848	0.568211
502	rs17830032	20	57995506	A	G	Morphine tolerance	-0.000106469	0.000132266	0.420845
503	rs1784446	11	102461599	G	A	Morphine tolerance	6.24255e-05	5.91936e-05	0.29161
504	rs1819812	7	151435722	T	G	Morphine tolerance	1.33702e-05	9.28761e-05	0.885535
505	rs182318	11	31098691	A	G	Morphine tolerance	0.000120869	0.000107747	0.261956
506	rs182549	2	136616754	C	T	Morphine tolerance	-4.97183e-05	6.93111e-05	0.473177
507	rs1830029	7	14728950	C	G	Morphine tolerance	-6.50485e-05	7.5791e-05	0.390748
508	rs1859797	7	22007303	A	G	Morphine tolerance	2.3424e-05	5.89142e-05	0.690928
509	rs1862649	16	22172866	A	G	Morphine tolerance	-0.000101369	0.000103263	0.32627
510	rs1864685	17	70721782	C	A	Morphine tolerance	-8.49496e-06	5.85865e-05	0.884712
511	rs1867876	11	18768068	C	T	Morphine tolerance	6.47771e-05	6.49635e-05	0.318702
512	rs1871858	15	61047117	G	C	Morphine tolerance	-2.7622e-05	0.000108126	0.798367
513	rs1882775	21	40405606	G	A	Morphine tolerance	-0.000154811	7.32286e-05	0.0345088
514	rs1882878	21	30010673	G	A	Morphine tolerance	-5.00527e-05	6.67848e-05	0.453579
515	rs1883097	11	8938819	T	C	Morphine tolerance	9.615e-05	0.000125075	0.442048
516	rs189356	20	57574851	A	G	Morphine tolerance	-6.50537e-05	5.86804e-05	0.267599
517	rs1899291	4	60992340	C	T	Morphine tolerance	-5.12776e-05	8.75576e-05	0.558115
518	rs1901739	5	114286707	T	G	Morphine tolerance	7.31832e-05	5.8946e-05	0.214412
519	rs191093	12	77390329	A	G	Morphine tolerance	-0.000195776	0.000106284	0.0654742
520	rs1917709	7	123174986	T	A	Morphine tolerance	0.00017004	0.000116299	0.143718
521	rs1918540	11	131649446	G	A	Morphine tolerance	9.54209e-06	6.77714e-05	0.88803
522	rs1926302	1	65153340	A	G	Morphine tolerance	-3.79864e-05	8.88464e-05	0.668978
523	rs1928659	9	29334137	C	T	Morphine tolerance	-1.17397e-05	6.82678e-05	0.863465
524	rs1929743	13	76829562	C	T	Morphine tolerance	6.33922e-05	6.16107e-05	0.30352
525	rs1942371	18	69274308	A	G	Morphine tolerance	0.000124127	9.26957e-05	0.180544
526	rs1948423	3	103025517	A	T	Morphine tolerance	1.09976e-05	6.43716e-05	0.864346
527	rs1954532	14	28151415	T	C	Morphine tolerance	-3.69556e-05	7.39767e-05	0.617386
528	rs1958519	14	86833255	A	T	Morphine tolerance	-8.08644e-05	5.9237e-05	0.172223
529	rs1969927	12	100786847	G	A	Morphine tolerance	0.000131061	5.95383e-05	0.027716
530	rs1972694	15	25326425	A	T	Morphine tolerance	4.53225e-06	7.57239e-05	0.952273
531	rs199035	6	23435415	A	G	Morphine tolerance	-2.756e-05	5.88687e-05	0.63967
532	rs1990708	2	206654123	C	A	Morphine tolerance	-0.000139535	8.54142e-05	0.102337
533	rs1997204	12	102046595	T	C	Morphine tolerance	-0.000217673	0.000126488	0.0852707
534	rs1999224	9	130498120	T	G	Morphine tolerance	0.000142269	9.94879e-05	0.152714
535	rs2012708	16	84790559	A	G	Morphine tolerance	-4.09891e-05	6.13654e-05	0.504167
536	rs2013594	11	44302154	T	C	Morphine tolerance	0.000133996	6.27482e-05	0.0327243
537	rs2014785	3	171100102	C	T	Morphine tolerance	4.48845e-05	6.131e-05	0.464114
538	rs2016057	15	52105282	A	C	Morphine tolerance	1.81155e-05	6.00079e-05	0.762741
539	rs2017189	4	7460153	G	T	Morphine tolerance	3.91707e-05	5.91458e-05	0.507797
540	rs2017373	14	34431996	T	C	Morphine tolerance	-0.000107969	6.05056e-05	0.0743533
541	rs2023437	14	22045949	C	T	Morphine tolerance	-5.4376e-05	9.28138e-05	0.557969
542	rs2025938	10	112177119	A	G	Morphine tolerance	-5.45314e-05	0.000106475	0.608545
543	rs2032031	10	130170270	A	G	Morphine tolerance	-6.06801e-05	5.88455e-05	0.302459
544	rs2034589	16	8307948	C	G	Morphine tolerance	-7.89625e-07	7.11996e-05	0.991151
545	rs2039204	9	130371107	T	A	Morphine tolerance	5.93971e-05	5.85539e-05	0.310392
546	rs2047242	10	29201860	G	A	Morphine tolerance	2.666e-05	6.24296e-05	0.66935
547	rs2050185	6	147936781	G	A	Morphine tolerance	9.30344e-05	6.07667e-05	0.125768
548	rs2050911	1	82384407	A	G	Morphine tolerance	9.02661e-05	6.42216e-05	0.159861
549	rs2051957	7	89709883	T	C	Morphine tolerance	6.09893e-05	6.70413e-05	0.362967
550	rs2054133	2	33691809	G	A	Morphine tolerance	-8.09759e-05	5.91382e-05	0.170917
551	rs2057922	7	10076378	G	C	Morphine tolerance	-0.000124045	9.7646e-05	0.203958
552	rs2058609	12	12970792	A	G	Morphine tolerance	0.000108423	6.15112e-05	0.0779597
553	rs206581	18	10370596	G	A	Morphine tolerance	0.000134599	7.04502e-05	0.0560622
554	rs2074881	19	1970021	C	T	Morphine tolerance	8.52089e-05	7.8406e-05	0.277141
555	rs2081023	5	174606261	G	A	Morphine tolerance	-1.65372e-06	9.01876e-05	0.98537
556	rs2090816	6	137615592	A	C	Morphine tolerance	-0.000117231	7.8839e-05	0.137024
557	rs209813	6	11953633	A	G	Morphine tolerance	-4.21401e-05	9.04578e-05	0.64132
558	rs2098844	11	127703160	C	T	Morphine tolerance	1.24662e-05	5.89448e-05	0.832505
559	rs2103510	21	29355467	A	G	Morphine tolerance	-2.91894e-05	8.60433e-05	0.734428
560	rs2104588	10	12497581	T	C	Morphine tolerance	-4.45723e-05	9.42671e-05	0.636335
561	rs2105937	1	20552072	A	G	Morphine tolerance	6.90551e-05	6.10242e-05	0.257802
562	rs2114677	10	125472937	T	C	Morphine tolerance	0.000186606	0.000128814	0.147435
563	rs2114713	15	80528373	T	G	Morphine tolerance	-6.13855e-05	5.94199e-05	0.301567
564	rs2116427	5	121182996	G	A	Morphine tolerance	4.0534e-05	6.80726e-05	0.551543
565	rs212393	6	159485742	G	A	Morphine tolerance	3.82658e-05	6.25743e-05	0.540851
566	rs2132128	8	15360718	A	G	Morphine tolerance	-8.17964e-05	8.90101e-05	0.358119
567	rs213863	6	97234939	C	T	Morphine tolerance	8.79223e-05	6.52127e-05	0.177583
568	rs2147798	1	201061818	C	G	Morphine tolerance	6.95588e-05	7.53876e-05	0.356174
569	rs2153460	9	85576178	T	A	Morphine tolerance	-5.77764e-05	7.47776e-05	0.439734
570	rs2154047	14	95452797	C	A	Morphine tolerance	-9.52444e-05	0.000104863	0.363733
571	rs2154444	21	36053643	T	G	Morphine tolerance	3.23553e-05	7.38847e-05	0.661447
572	rs2160994	12	50650057	T	C	Morphine tolerance	-3.34302e-05	6.1158e-05	0.584641
573	rs2166943	8	137090850	A	C	Morphine tolerance	-3.79771e-05	5.94251e-05	0.522774
574	rs2171249	6	153694029	T	C	Morphine tolerance	6.06831e-05	0.000112897	0.590918
575	rs2187447	11	79332972	C	A	Morphine tolerance	7.76015e-05	0.000116404	0.504993
576	rs2192926	2	75512668	G	A	Morphine tolerance	0.000111498	6.93802e-05	0.108043
577	rs2193878	3	190349049	A	T	Morphine tolerance	3.12608e-05	0.000132771	0.813861
578	rs2200429	13	107563458	G	A	Morphine tolerance	0.000137253	0.000102864	0.1821
579	rs2213117	11	131009660	G	T	Morphine tolerance	-9.17954e-05	9.55005e-05	0.336451
580	rs2221441	5	170048048	C	G	Morphine tolerance	3.60572e-05	6.08269e-05	0.553327
581	rs2223081	21	29778032	G	A	Morphine tolerance	-0.000213104	6.70209e-05	0.00147459
582	rs2229917	9	130980937	G	A	Morphine tolerance	0.000143657	0.000119875	0.230765
583	rs2240542	2	242066314	T	C	Morphine tolerance	7.30971e-06	6.48983e-05	0.910321
584	rs2240838	7	38335954	A	G	Morphine tolerance	-9.64088e-05	5.96346e-05	0.105953
585	rs2248146	7	24791998	C	T	Morphine tolerance	-3.03497e-05	6.27103e-05	0.62841
586	rs2265670	1	190171640	G	C	Morphine tolerance	8.59002e-05	5.86458e-05	0.142996
587	rs2267739	7	31136897	C	G	Morphine tolerance	-4.82199e-05	0.000112831	0.669112
588	rs2276529	21	45153079	G	C	Morphine tolerance	-2.49247e-06	7.93941e-05	0.974956
589	rs2276760	3	150620956	G	A	Morphine tolerance	0.000199456	7.13409e-05	0.00517714
590	rs2276875	4	5730954	G	A	Morphine tolerance	8.76002e-06	6.74622e-05	0.896685
591	rs2286384	12	1891043	G	C	Morphine tolerance	7.0653e-05	5.86118e-05	0.228034
592	rs2290844	10	127787142	T	C	Morphine tolerance	7.52191e-05	0.000110736	0.49697
593	rs2293361	2	54114864	T	C	Morphine tolerance	-0.000149767	0.000123143	0.223906
594	rs2314294	16	9336862	C	T	Morphine tolerance	-5.48039e-05	8.41595e-05	0.514923
595	rs2321387	13	58689340	A	G	Morphine tolerance	-4.45937e-05	5.90925e-05	0.450464
596	rs2322265	4	166588085	T	C	Morphine tolerance	-0.000108732	6.87172e-05	0.113578
597	rs2326833	6	6893668	C	G	Morphine tolerance	8.75584e-05	8.96378e-05	0.328668
598	rs233486	6	14817584	A	G	Morphine tolerance	2.83737e-05	8.55261e-05	0.740075
599	rs234108	1	184942671	G	A	Morphine tolerance	-3.4345e-05	5.87307e-05	0.558691
600	rs2366421	3	62019400	A	T	Morphine tolerance	2.35244e-06	6.59875e-05	0.971562
601	rs2368224	2	182656416	G	T	Morphine tolerance	4.09087e-06	0.000168253	0.980602
602	rs2370083	14	97526750	T	G	Morphine tolerance	-3.43061e-06	9.62202e-05	0.971558
603	rs2371284	12	56256262	T	C	Morphine tolerance	-9.72284e-06	7.04568e-05	0.890243
604	rs2371572	2	213214174	C	A	Morphine tolerance	-1.95886e-05	5.8726e-05	0.738712
605	rs2385421	18	19743455	G	A	Morphine tolerance	0.000119889	0.000111871	0.283868
606	rs2387977	20	25599776	C	T	Morphine tolerance	-7.2315e-05	6.16568e-05	0.240852
607	rs2396460	2	228018671	T	C	Morphine tolerance	-4.75212e-05	5.93819e-05	0.423558
608	rs2418654	2	71247578	T	C	Morphine tolerance	1.76365e-05	5.95618e-05	0.767151
609	rs2428106	9	136620584	G	C	Morphine tolerance	2.64419e-05	5.92346e-05	0.655313
610	rs2428166	6	110831148	A	G	Morphine tolerance	-9.26849e-05	0.000128029	0.469105
611	rs2435610	7	150890034	C	A	Morphine tolerance	-3.16533e-05	6.50828e-05	0.626716
612	rs243585	21	19151940	G	C	Morphine tolerance	-1.56051e-06	6.77269e-05	0.981617
613	rs2444793	6	81318836	C	T	Morphine tolerance	4.09175e-05	5.8788e-05	0.486418
614	rs2450745	8	144428720	C	A	Morphine tolerance	9.61671e-06	0.000102841	0.925498
615	rs2482038	10	12835085	A	C	Morphine tolerance	-1.05523e-05	5.89726e-05	0.857988
616	rs2482516	9	25554068	T	C	Morphine tolerance	1.29185e-05	7.30242e-05	0.859581
617	rs2491158	10	126089703	G	A	Morphine tolerance	7.45287e-06	7.54636e-05	0.921328
618	rs2495052	1	14161251	G	A	Morphine tolerance	8.22931e-05	7.76165e-05	0.28903
619	rs2520509	12	91006514	A	G	Morphine tolerance	-0.000108776	6.25711e-05	0.0821353
620	rs2523124	7	97348436	T	C	Morphine tolerance	-4.6634e-05	6.07025e-05	0.442346
621	rs2546432	5	180579462	T	C	Morphine tolerance	2.34264e-05	5.89725e-05	0.691189
622	rs2548459	19	49209339	T	C	Morphine tolerance	9.77932e-05	5.88064e-05	0.0963208
623	rs2569953	3	144148905	A	C	Morphine tolerance	-2.85938e-05	5.8822e-05	0.626891
624	rs2590913	13	64264446	G	A	Morphine tolerance	4.2224e-05	0.000107274	0.693871
625	rs2602429	16	81063149	C	T	Morphine tolerance	-1.63849e-05	7.14091e-05	0.818518
626	rs2613606	7	111285025	C	T	Morphine tolerance	-9.43176e-06	5.90196e-05	0.873033
627	rs2642760	5	62119947	C	G	Morphine tolerance	-1.76662e-05	6.07977e-05	0.771378
628	rs2644213	10	84506096	G	A	Morphine tolerance	-2.76397e-05	6.91231e-05	0.689258
629	rs265534	10	83092007	G	T	Morphine tolerance	-4.3411e-06	5.91268e-05	0.941472
630	rs2671662	17	47529492	C	G	Morphine tolerance	1.56718e-05	5.92952e-05	0.791548
631	rs2683098	15	36178565	C	T	Morphine tolerance	-4.37274e-05	7.16201e-05	0.541499
632	rs2683313	8	19115604	A	G	Morphine tolerance	1.58377e-05	6.25348e-05	0.800065
633	rs2686790	7	48090746	T	C	Morphine tolerance	-6.89564e-05	8.3509e-05	0.408955
634	rs2702387	4	179361262	A	G	Morphine tolerance	-6.68335e-05	6.20895e-05	0.281747
635	rs2704155	11	54908652	A	C	Morphine tolerance	-0.000166891	0.000157027	0.287867
636	rs2706242	13	51292902	C	G	Morphine tolerance	0.00011076	0.000100242	0.269191
637	rs270727	1	45082825	C	G	Morphine tolerance	-5.71719e-07	6.45887e-05	0.992937
638	rs2713349	7	9510367	A	T	Morphine tolerance	-2.22884e-05	6.65565e-05	0.737717
639	rs2715439	15	99492313	C	T	Morphine tolerance	-7.96119e-07	5.87228e-05	0.989183
640	rs2717140	18	75009770	T	C	Morphine tolerance	6.72668e-06	9.4944e-05	0.943518
641	rs2724813	10	12516924	A	G	Morphine tolerance	7.92365e-05	7.69401e-05	0.303083
642	rs2726805	4	183247601	G	A	Morphine tolerance	-3.94352e-06	5.9944e-05	0.947548
643	rs2729556	7	111763988	C	T	Morphine tolerance	-0.000110333	5.85555e-05	0.0595333
644	rs2730183	8	40311885	A	G	Morphine tolerance	-1.05549e-05	5.85272e-05	0.856885
645	rs2731794	5	17209391	T	C	Morphine tolerance	0.00012046	0.000116968	0.303082
646	rs2733072	8	5433699	A	G	Morphine tolerance	-0.000148782	5.99967e-05	0.0131447
647	rs2759329	1	231960352	G	A	Morphine tolerance	-2.83492e-05	6.03608e-05	0.638596
648	rs2788271	1	219117743	T	G	Morphine tolerance	0.000129419	7.8432e-05	0.0989282
649	rs2791343	8	131316030	C	T	Morphine tolerance	8.52447e-05	6.2264e-05	0.170974
650	rs2795528	10	43270264	A	G	Morphine tolerance	3.62658e-05	0.000125405	0.772437
651	rs2798105	1	48961903	G	A	Morphine tolerance	-6.09376e-05	0.000100473	0.544177
652	rs2801960	1	41878680	C	G	Morphine tolerance	-1.17189e-06	6.34702e-05	0.985269
653	rs2804244	10	117383184	A	G	Morphine tolerance	4.13861e-06	5.85489e-05	0.943647
654	rs281379	19	49214274	G	A	Morphine tolerance	8.66069e-05	5.87315e-05	0.140315
655	rs2817172	1	3041519	T	C	Morphine tolerance	8.25376e-05	6.09026e-05	0.175342
656	rs2817174	1	3044181	T	C	Morphine tolerance	6.72453e-05	6.05365e-05	0.266645
657	rs2820282	6	104728618	A	C	Morphine tolerance	-8.97804e-05	5.91097e-05	0.128795
658	rs2833528	21	33193567	C	T	Morphine tolerance	-5.93165e-05	6.0711e-05	0.328555
659	rs2833828	21	33811886	A	G	Morphine tolerance	-1.52721e-05	5.93236e-05	0.796841
660	rs2834977	21	36929643	C	T	Morphine tolerance	1.78811e-05	8.18298e-05	0.827028
661	rs2835874	21	39027901	C	T	Morphine tolerance	-0.000132333	0.00011275	0.24052
662	rs28376661	15	47404021	G	C	Morphine tolerance	-7.18473e-05	6.0102e-05	0.231923
663	rs28402691	4	96389240	C	T	Morphine tolerance	-1.49326e-05	8.45265e-05	0.859774
664	rs28417404	14	70944224	G	A	Morphine tolerance	1.28831e-05	7.97162e-05	0.871612
665	rs28418786	8	25834694	G	C	Morphine tolerance	5.03184e-05	8.55505e-05	0.556416
666	rs2842896	6	132881664	T	C	Morphine tolerance	4.33965e-05	5.99271e-05	0.468971
667	rs2846589	18	862477	G	T	Morphine tolerance	-9.93835e-05	5.92047e-05	0.0932223
668	rs28479800	1	206216607	T	A	Morphine tolerance	-0.000116518	0.000101169	0.249437
669	rs28525131	14	21358155	A	G	Morphine tolerance	0.000131148	0.000113477	0.247793
670	rs2853179	8	105462047	C	T	Morphine tolerance	2.35121e-05	6.96677e-05	0.735748
671	rs28540839	8	84735080	C	A	Morphine tolerance	5.41037e-05	5.84989e-05	0.355036
672	rs28568391	10	125628540	G	A	Morphine tolerance	1.69896e-05	5.92189e-05	0.774193
673	rs28584818	3	64664456	G	A	Morphine tolerance	8.17228e-06	0.000131308	0.950374
674	rs28603357	7	106406824	C	T	Morphine tolerance	0.000103905	0.000139105	0.455093
675	rs2861203	3	172950553	A	G	Morphine tolerance	1.95973e-05	6.53649e-05	0.76432
676	rs2862811	3	165996415	T	C	Morphine tolerance	4.34868e-05	5.88216e-05	0.459725
677	rs2863363	3	166039765	A	G	Morphine tolerance	4.95468e-05	6.0826e-05	0.415321
678	rs28696126	7	79734541	A	T	Morphine tolerance	-0.000147323	8.73639e-05	0.091736
679	rs2872237	19	17026940	C	A	Morphine tolerance	4.23526e-05	5.98127e-05	0.478891
680	rs2875322	11	130887552	T	C	Morphine tolerance	-4.69266e-05	7.23613e-05	0.51666
681	rs2877457	4	70483957	A	G	Morphine tolerance	-1.75439e-05	6.4328e-05	0.785064
682	rs2880566	17	30016653	C	T	Morphine tolerance	5.97838e-05	7.36381e-05	0.416872
683	rs2882478	2	49904589	A	G	Morphine tolerance	-1.40555e-05	5.92135e-05	0.81237
684	rs2884897	11	8129537	G	A	Morphine tolerance	-0.000104687	0.00013926	0.452212
685	rs28889936	4	89483300	C	A	Morphine tolerance	-0.000108467	0.000112396	0.334521
686	rs2892880	4	120741726	A	G	Morphine tolerance	1.86199e-05	6.79098e-05	0.783942
687	rs2893871	10	62662781	A	G	Morphine tolerance	-2.46436e-05	8.1909e-05	0.763518
688	rs289410	15	85563483	G	A	Morphine tolerance	2.70136e-05	6.74443e-05	0.688765
689	rs2900503	9	112657543	G	T	Morphine tolerance	-5.22772e-06	8.04776e-05	0.948207
690	rs2901723	11	36871523	C	A	Morphine tolerance	-9.79417e-05	5.84958e-05	0.0940654
691	rs2907920	19	2600717	A	G	Morphine tolerance	1.1803e-06	6.51556e-05	0.985547
692	rs2909242	8	129224680	C	A	Morphine tolerance	4.41283e-05	6.16305e-05	0.473983
693	rs2913110	10	22892667	C	T	Morphine tolerance	5.27057e-06	5.94236e-05	0.929324
694	rs2918132	10	133000320	C	T	Morphine tolerance	3.74642e-05	6.09456e-05	0.538743
695	rs2930225	16	85327902	G	T	Morphine tolerance	-0.000118861	6.56917e-05	0.0703947
696	rs2943022	5	89598914	C	T	Morphine tolerance	-3.3229e-05	5.92105e-05	0.57466
697	rs2952020	8	26027842	G	A	Morphine tolerance	3.85539e-05	6.55769e-05	0.556587
698	rs2973294	4	37526679	T	G	Morphine tolerance	0.000116118	5.88203e-05	0.0483693
699	rs2997412	13	62067781	A	G	Morphine tolerance	0.000104365	6.20462e-05	0.0925593
700	rs2998141	10	135010198	T	C	Morphine tolerance	-3.76471e-05	7.29961e-05	0.606035
701	rs3000856	1	12778598	T	A	Morphine tolerance	-0.000120244	9.1253e-05	0.187604
702	rs3005511	6	74605806	A	G	Morphine tolerance	-6.10695e-05	6.19927e-05	0.324572
703	rs3005511	6	74605806	A	G	Morphine tolerance	-6.10695e-05	6.19927e-05	0.324572
704	rs3008582	1	195971173	C	T	Morphine tolerance	0.000134499	8.16523e-05	0.0995153
705	rs3013089	1	13794594	A	G	Morphine tolerance	-0.000122566	5.96482e-05	0.0398979
706	rs3017103	11	62174193	A	G	Morphine tolerance	1.34343e-05	7.62897e-05	0.860219
707	rs302266	1	194183650	C	T	Morphine tolerance	-0.000133439	9.33718e-05	0.152972
708	rs305411	1	88233128	G	A	Morphine tolerance	-0.000166877	9.31622e-05	0.0732538
709	rs3124783	9	135838591	A	G	Morphine tolerance	5.71869e-05	8.3833e-05	0.495143
710	rs3125832	1	211400180	C	A	Morphine tolerance	-4.70734e-05	6.78554e-05	0.487851
711	rs314726	2	125553155	C	T	Morphine tolerance	1.69218e-05	5.94079e-05	0.775766
712	rs322296	7	136937189	A	G	Morphine tolerance	-6.28018e-05	9.10072e-05	0.490148
713	rs326049	5	997217	G	C	Morphine tolerance	-0.000129556	7.23191e-05	0.0732217
714	rs328312	16	73890910	A	T	Morphine tolerance	6.87999e-05	5.88147e-05	0.242092
715	rs329182	5	125076494	C	T	Morphine tolerance	4.18089e-05	8.42146e-05	0.619572
716	rs3303	10	120447429	C	T	Morphine tolerance	7.51122e-05	0.000105006	0.474416
717	rs336138	5	8146371	T	G	Morphine tolerance	6.6459e-05	7.90538e-05	0.400528
718	rs34066017	11	44849689	G	A	Morphine tolerance	5.47034e-05	6.66375e-05	0.411698
719	rs340991	5	34892042	G	A	Morphine tolerance	5.21723e-05	6.38743e-05	0.414045
720	rs34187114	8	138623633	A	C	Morphine tolerance	-0.000134561	8.06903e-05	0.0953916
721	rs342302	7	106378229	G	A	Morphine tolerance	-3.36438e-05	8.18684e-05	0.68111
722	rs34282744	15	75073172	C	G	Morphine tolerance	-0.000209235	0.000124816	0.093672
723	rs34297067	14	52185888	G	A	Morphine tolerance	5.46643e-05	8.1273e-05	0.501202
724	rs34302036	7	78136725	A	G	Morphine tolerance	-1.5811e-05	5.92116e-05	0.789451
725	rs34402072	8	3636548	T	C	Morphine tolerance	4.24651e-06	7.54004e-05	0.955087
726	rs34417064	17	52776479	G	A	Morphine tolerance	-1.47873e-06	5.84787e-05	0.979826
727	rs34449434	12	76523655	C	A	Morphine tolerance	-2.84013e-05	6.30286e-05	0.652271
728	rs345219	3	6826520	T	G	Morphine tolerance	-3.11416e-05	6.1629e-05	0.613342
729	rs34528142	17	71411325	G	C	Morphine tolerance	3.75201e-06	8.27656e-05	0.963842
730	rs34561138	16	86480355	A	G	Morphine tolerance	5.28216e-05	0.000116592	0.650518
731	rs34576931	12	78373555	C	G	Morphine tolerance	4.94365e-05	9.70807e-05	0.61059
732	rs34583783	6	67207371	T	G	Morphine tolerance	6.40757e-05	9.40996e-05	0.495912
733	rs34619204	21	40993008	A	G	Morphine tolerance	1.58613e-05	7.34467e-05	0.829021
734	rs34757988	18	64699550	C	G	Morphine tolerance	-4.06775e-05	6.01224e-05	0.498674
735	rs34781347	20	16312851	A	G	Morphine tolerance	0.000209064	0.000127916	0.102177
736	rs35011108	6	133007480	G	A	Morphine tolerance	-2.44756e-05	0.00013671	0.857912
737	rs35035870	11	3248876	C	T	Morphine tolerance	0.000215383	0.000140797	0.126082
738	rs35042269	4	8142607	A	C	Morphine tolerance	-7.82562e-05	0.000107502	0.466646
739	rs35055552	8	114804024	C	T	Morphine tolerance	3.7182e-05	9.88984e-05	0.706946
740	rs35110698	12	28018998	C	T	Morphine tolerance	0.000218877	7.89268e-05	0.00555175
741	rs35156985	7	99451715	C	T	Morphine tolerance	0.000103404	0.00012431	0.405508
742	rs35166120	8	3099727	C	G	Morphine tolerance	-3.22252e-05	7.88854e-05	0.682901
743	rs35177866	3	181589155	G	A	Morphine tolerance	-7.04102e-05	9.0478e-05	0.436451
744	rs35179274	14	51960625	T	C	Morphine tolerance	2.6006e-05	6.92701e-05	0.707341
745	rs35182105	12	24572337	G	A	Morphine tolerance	-7.46315e-05	0.000114786	0.515578
746	rs35225860	1	247642270	G	A	Morphine tolerance	0.000145844	0.000119106	0.220768
747	rs35228298	3	85392882	A	G	Morphine tolerance	-3.90463e-05	7.16237e-05	0.585644
748	rs35362464	4	36478011	A	C	Morphine tolerance	-1.32478e-06	7.78272e-05	0.986419
749	rs35398954	15	93006765	G	A	Morphine tolerance	8.30155e-05	9.41043e-05	0.377689
750	rs35414597	4	15565736	A	T	Morphine tolerance	2.76925e-05	6.24149e-05	0.65727
751	rs35506912	15	36607072	C	G	Morphine tolerance	2.25641e-05	6.99322e-05	0.746956
752	rs35509	12	115493337	A	G	Morphine tolerance	5.27154e-05	9.96928e-05	0.59696
753	rs35555519	16	77711641	G	C	Morphine tolerance	9.38532e-05	0.000106824	0.379631
754	rs35559912	5	35288938	C	T	Morphine tolerance	-2.4578e-05	0.000109319	0.822114
755	rs356049	17	6450532	A	G	Morphine tolerance	-3.70228e-05	8.52932e-05	0.664241
756	rs35778461	9	100150556	T	C	Morphine tolerance	-1.96036e-05	7.42241e-05	0.791692
757	rs35866622	19	49218060	C	T	Morphine tolerance	8.68954e-05	5.88482e-05	0.139783
758	rs35890118	10	129715759	G	A	Morphine tolerance	-7.59335e-05	6.5216e-05	0.244288
759	rs35940633	14	86933898	A	G	Morphine tolerance	-6.06964e-05	6.05007e-05	0.315748
760	rs36057338	4	189935314	T	G	Morphine tolerance	-0.000202629	0.000115902	0.0804174
761	rs36081916	7	93527414	C	T	Morphine tolerance	-2.81709e-05	9.82213e-05	0.774257
762	rs36095275	14	32270129	T	C	Morphine tolerance	5.22609e-05	6.09499e-05	0.391202
763	rs36121075	20	43118017	G	A	Morphine tolerance	0.000120646	9.31828e-05	0.195417
764	rs362417	14	73589896	C	G	Morphine tolerance	-1.99784e-05	6.48305e-05	0.757958
765	rs369444	16	23631307	G	C	Morphine tolerance	0.000221445	0.000127659	0.0828018
766	rs3734633	6	126111881	A	G	Morphine tolerance	0.000107921	0.000105956	0.30842
767	rs3752849	11	8729057	A	G	Morphine tolerance	0.00015774	0.000152867	0.302129
768	rs3756315	5	149544722	G	A	Morphine tolerance	1.72226e-06	6.27005e-05	0.978086
769	rs3761728	4	48990885	T	G	Morphine tolerance	5.398e-05	6.37469e-05	0.397114
770	rs3765837	1	210628449	G	T	Morphine tolerance	5.55569e-05	0.000101331	0.583506
771	rs3771393	2	71145246	C	T	Morphine tolerance	0.000136515	6.62069e-05	0.0392139
772	rs3791893	2	218819396	G	A	Morphine tolerance	-3.07406e-05	9.04868e-05	0.734064
773	rs3800154	6	2119329	C	A	Morphine tolerance	-5.55257e-05	7.49816e-05	0.458982
774	rs3801748	7	81759508	A	G	Morphine tolerance	2.09035e-06	6.06269e-05	0.972495
775	rs3804326	6	24292185	G	A	Morphine tolerance	-8.36135e-06	0.000111743	0.940353
776	rs3809430	14	44975510	C	T	Morphine tolerance	2.22988e-05	6.01319e-05	0.710763
777	rs3812426	8	50822676	G	A	Morphine tolerance	0.000115719	6.9384e-05	0.0953542
778	rs3819978	1	241789757	T	C	Morphine tolerance	4.71422e-05	0.000130757	0.718449
779	rs3821998	4	38694566	A	C	Morphine tolerance	-3.20534e-05	0.000107647	0.765882
780	rs3827020	20	61980991	T	C	Morphine tolerance	2.06201e-05	7.83248e-05	0.792348
781	rs3828477	3	46483717	T	G	Morphine tolerance	-2.10557e-05	6.84304e-05	0.758314
782	rs3842897	1	183503664	A	G	Morphine tolerance	-0.000231092	0.000112771	0.0404427
783	rs3851328	2	45453805	T	G	Morphine tolerance	7.74103e-05	6.91224e-05	0.262756
784	rs3860755	5	169360155	C	G	Morphine tolerance	-3.69936e-05	6.40262e-05	0.563407
785	rs3862635	11	126582578	T	C	Morphine tolerance	-0.00010418	0.000119684	0.384048
786	rs3900776	9	13525082	A	G	Morphine tolerance	0.000234673	0.000114138	0.0397786
787	rs394449	17	7034575	T	A	Morphine tolerance	-6.55131e-05	7.41256e-05	0.376798
788	rs395407	5	169689604	G	C	Morphine tolerance	2.99966e-05	8.19301e-05	0.714273
789	rs3980709	1	170900221	T	A	Morphine tolerance	5.64495e-05	7.76445e-05	0.467211
790	rs3999074	10	65563647	T	G	Morphine tolerance	-3.3823e-05	5.92964e-05	0.568403
791	rs40656	5	9368158	T	C	Morphine tolerance	-1.09593e-05	7.95477e-05	0.890423
792	rs4073240	6	169224781	A	G	Morphine tolerance	-2.4569e-05	6.01371e-05	0.68287
793	rs4073731	11	132663147	C	T	Morphine tolerance	2.93206e-06	8.1988e-05	0.971472
794	rs4076415	15	86440997	T	G	Morphine tolerance	-2.06229e-06	5.99517e-05	0.972559
795	rs4079028	1	202299085	T	C	Morphine tolerance	-4.03821e-05	7.19978e-05	0.57488
796	rs4113676	20	6218922	C	A	Morphine tolerance	-0.000175478	0.000137444	0.2017
797	rs413827	14	57985112	A	G	Morphine tolerance	-0.000108128	7.25012e-05	0.135859
798	rs41438744	14	102553414	G	C	Morphine tolerance	-0.000139448	0.000109328	0.202132
799	rs4146507	5	106209093	T	C	Morphine tolerance	7.95e-05	7.13938e-05	0.265477
800	rs4146653	10	4782841	A	G	Morphine tolerance	-6.75719e-05	7.67675e-05	0.378743
801	rs41816	7	106250164	G	A	Morphine tolerance	-5.91991e-05	6.74615e-05	0.380203
802	rs4236095	6	47368687	G	A	Morphine tolerance	-1.50882e-05	8.4954e-05	0.859034
803	rs4242783	10	5064327	G	A	Morphine tolerance	7.33125e-05	6.65936e-05	0.270943
804	rs4244069	12	67167461	G	A	Morphine tolerance	-5.85812e-06	9.48779e-05	0.950767
805	rs4247078	15	92605098	C	G	Morphine tolerance	-8.00222e-05	6.15261e-05	0.193388
806	rs4270579	4	84698188	G	A	Morphine tolerance	-9.41364e-06	6.55787e-05	0.885858
807	rs4277593	20	4319420	A	G	Morphine tolerance	-9.70381e-06	5.85105e-05	0.868277
808	rs4294381	1	224688107	T	C	Morphine tolerance	2.5988e-05	7.35298e-05	0.723762
809	rs430270	3	60474379	C	A	Morphine tolerance	-5.14082e-05	7.48681e-05	0.492304
810	rs431418	5	166419552	A	G	Morphine tolerance	0.000101675	9.80796e-05	0.299895
811	rs4327025	15	92446683	A	G	Morphine tolerance	-4.15777e-05	7.12354e-05	0.559446
812	rs4344384	10	66407366	G	T	Morphine tolerance	-7.75971e-05	5.87863e-05	0.186841
813	rs4347804	2	218215847	A	G	Morphine tolerance	5.42648e-06	0.000144731	0.970091
814	rs4364940	1	234126516	G	A	Morphine tolerance	9.62371e-05	6.64938e-05	0.147811
815	rs4378146	1	24927625	C	A	Morphine tolerance	-7.55977e-05	6.72802e-05	0.261173
816	rs437876	3	42568440	C	T	Morphine tolerance	1.70953e-05	6.11699e-05	0.779882
817	rs4385846	10	115650278	G	T	Morphine tolerance	6.57704e-05	6.91947e-05	0.341853
818	rs4388134	4	190110710	C	T	Morphine tolerance	2.4986e-05	6.99024e-05	0.720762
819	rs439810	2	119467367	G	C	Morphine tolerance	6.21405e-05	6.23301e-05	0.318786
820	rs4400279	7	16804578	G	A	Morphine tolerance	6.24541e-05	6.08331e-05	0.304588
821	rs440215	5	106882394	C	T	Morphine tolerance	6.58386e-05	5.89326e-05	0.263917
822	rs4428215	3	171947435	A	G	Morphine tolerance	9.37479e-05	7.00986e-05	0.181102
823	rs4452603	6	71966268	G	T	Morphine tolerance	3.45896e-05	6.62136e-05	0.601397
824	rs4452755	8	82026852	C	A	Morphine tolerance	-8.10954e-05	6.55118e-05	0.215763
825	rs4462860	21	21610254	A	G	Morphine tolerance	8.22193e-06	6.2394e-05	0.895163
826	rs447950	5	148846426	G	A	Morphine tolerance	3.96855e-05	6.33305e-05	0.530894
827	rs4490371	3	76205107	C	T	Morphine tolerance	0.000102372	6.16476e-05	0.0967943
828	rs4492265	7	13523683	A	G	Morphine tolerance	1.31036e-05	6.16623e-05	0.831713
829	rs4506202	8	21598077	A	G	Morphine tolerance	-0.000143597	5.89386e-05	0.0148358
830	rs4506496	1	247145690	G	A	Morphine tolerance	6.37379e-05	6.22642e-05	0.305992
831	rs4532474	6	105781538	A	G	Morphine tolerance	-1.94663e-05	8.76975e-05	0.824336
832	rs4537857	13	27292666	C	T	Morphine tolerance	4.86474e-05	6.41654e-05	0.448358
833	rs4541991	9	105004835	C	T	Morphine tolerance	5.17708e-06	7.14308e-05	0.942223
834	rs45480394	19	55857777	G	T	Morphine tolerance	7.35043e-05	6.06688e-05	0.225679
835	rs4567981	2	49906864	A	T	Morphine tolerance	-1.40294e-05	5.95637e-05	0.813793
836	rs4575475	14	99141751	G	A	Morphine tolerance	-8.37785e-05	7.03197e-05	0.233499
837	rs4576377	7	81410263	A	C	Morphine tolerance	-1.34453e-05	6.00821e-05	0.822927
838	rs4583233	16	81820486	C	A	Morphine tolerance	4.01723e-05	6.14836e-05	0.51351
839	rs4596722	9	88787144	A	G	Morphine tolerance	-5.31911e-05	5.85839e-05	0.363906
840	rs4600608	2	180278564	A	G	Morphine tolerance	0.00011408	7.01701e-05	0.104
841	rs4629039	18	46485154	T	A	Morphine tolerance	9.72027e-06	6.16324e-05	0.874683
842	rs4654122	1	246780557	C	G	Morphine tolerance	-6.41869e-05	5.89809e-05	0.276479
843	rs4669806	2	12200752	T	G	Morphine tolerance	6.53463e-05	6.58559e-05	0.321071
844	rs4677103	3	72207794	G	A	Morphine tolerance	6.18838e-05	7.61299e-05	0.416292
845	rs4678258	3	137945192	C	T	Morphine tolerance	3.58433e-05	7.0334e-05	0.610321
846	rs4680035	3	152805600	A	G	Morphine tolerance	-0.000134198	5.88608e-05	0.0226131
847	rs4686798	3	186445436	C	T	Morphine tolerance	-2.3136e-05	6.05116e-05	0.70221
848	rs4697572	4	25446787	G	A	Morphine tolerance	-7.16538e-05	6.70321e-05	0.285094
849	rs4708333	6	78106701	G	T	Morphine tolerance	-2.22419e-05	6.37097e-05	0.727004
850	rs4717831	7	73306506	A	T	Morphine tolerance	-5.49849e-07	9.6209e-05	0.99544
851	rs4717843	7	73334987	T	G	Morphine tolerance	7.12527e-05	6.13899e-05	0.245782
852	rs4731451	7	128054100	A	G	Morphine tolerance	-6.45999e-05	6.10059e-05	0.28964
853	rs4738679	8	59370320	G	A	Morphine tolerance	3.71289e-05	6.20468e-05	0.549573
854	rs4747450	10	23199653	A	C	Morphine tolerance	-1.4901e-05	6.63793e-05	0.822381
855	rs4748237	10	16051097	C	G	Morphine tolerance	7.88514e-05	5.89742e-05	0.181208
856	rs4753063	11	92267129	G	A	Morphine tolerance	-1.46664e-05	5.88794e-05	0.80329
857	rs4756632	11	41079703	T	G	Morphine tolerance	6.88741e-05	0.000110675	0.533737
858	rs4758231	11	7765096	G	T	Morphine tolerance	5.85652e-05	6.33564e-05	0.355291
859	rs4764863	12	102514184	A	G	Morphine tolerance	-2.84027e-05	5.84354e-05	0.62693
860	rs4766997	12	113161438	T	C	Morphine tolerance	-2.54425e-05	6.35507e-05	0.6889
861	rs4767113	12	114131978	T	C	Morphine tolerance	2.16751e-05	6.39329e-05	0.734588
862	rs4779844	15	31516919	G	C	Morphine tolerance	-4.44633e-05	6.08376e-05	0.464871
863	rs4784055	16	58818770	C	T	Morphine tolerance	0.000101222	0.000147719	0.493197
864	rs478972	11	125663184	T	C	Morphine tolerance	0.000197401	0.000135471	0.145077
865	rs4793307	17	70733523	T	C	Morphine tolerance	3.21251e-05	6.65092e-05	0.629085
866	rs4793970	17	46763962	G	A	Morphine tolerance	5.07173e-05	6.49187e-05	0.43466
867	rs4797774	18	13447995	G	A	Morphine tolerance	5.22425e-05	0.000142536	0.713975
868	rs4798126	18	3765773	A	G	Morphine tolerance	0.000102716	8.33425e-05	0.217779
869	rs4799823	18	33456427	T	C	Morphine tolerance	-3.93346e-06	9.5471e-05	0.967136
870	rs4802933	19	52925820	A	G	Morphine tolerance	2.32152e-05	7.95885e-05	0.770524
871	rs4810359	20	41191335	G	A	Morphine tolerance	-3.60277e-05	8.00938e-05	0.65284
872	rs4814689	20	18030357	T	C	Morphine tolerance	-9.33477e-05	0.000105885	0.377999
873	rs4822728	22	26891808	C	T	Morphine tolerance	0.000103646	6.03626e-05	0.0859706
874	rs4849717	2	119481372	A	T	Morphine tolerance	1.29693e-05	0.000140802	0.92661
875	rs4862235	4	184628931	G	A	Morphine tolerance	-5.05943e-05	5.94816e-05	0.394999
876	rs486484	20	811507	G	A	Morphine tolerance	6.45824e-05	5.86167e-05	0.27056
877	rs4869133	5	95717619	A	G	Morphine tolerance	-8.1108e-05	0.000106646	0.446934
878	rs4869133	5	95717619	A	G	Morphine tolerance	-8.1108e-05	0.000106646	0.446934
879	rs4895919	6	131630319	T	C	Morphine tolerance	-3.53871e-05	5.87642e-05	0.547049
880	rs4904512	14	89595945	C	T	Morphine tolerance	-1.79619e-05	7.60278e-05	0.813236
881	rs4923324	11	25962890	A	G	Morphine tolerance	-5.28583e-05	6.8458e-05	0.440039
882	rs4926264	19	13420917	C	T	Morphine tolerance	-0.00019715	0.000114059	0.0839016
883	rs4928024	3	54288503	A	G	Morphine tolerance	-3.59063e-05	0.000100181	0.720032
884	rs4936098	11	130280667	A	G	Morphine tolerance	-2.06366e-05	6.07246e-05	0.733978
885	rs495004	9	112855426	G	C	Morphine tolerance	2.77783e-05	7.30798e-05	0.703864
886	rs4955932	3	55181375	C	T	Morphine tolerance	3.43235e-05	6.07843e-05	0.572294
887	rs4955951	3	55243531	G	A	Morphine tolerance	1.52829e-06	9.36761e-05	0.986983
888	rs4962426	10	126908208	G	T	Morphine tolerance	1.12978e-05	7.08127e-05	0.87324
889	rs4968431	17	59421778	T	G	Morphine tolerance	4.16989e-06	6.02056e-05	0.944782
890	rs4968759	17	61298020	G	A	Morphine tolerance	1.49926e-05	5.90298e-05	0.799509
891	rs4981345	14	21455973	C	T	Morphine tolerance	6.37857e-05	6.17371e-05	0.301519
892	rs4985746	17	17098213	G	A	Morphine tolerance	-3.31776e-05	7.04837e-05	0.637846
893	rs5011652	15	91166608	G	C	Morphine tolerance	-1.50347e-05	6.84025e-05	0.826029
894	rs503751	15	58063881	G	C	Morphine tolerance	-2.95711e-07	5.86808e-05	0.995979
895	rs511258	3	169966722	A	G	Morphine tolerance	-0.000135307	6.55684e-05	0.0390553
896	rs517089	11	10967286	A	T	Morphine tolerance	-0.000117819	7.52258e-05	0.117302
897	rs540489	17	72897722	G	T	Morphine tolerance	-2.36935e-05	6.93815e-05	0.732732
898	rs542415	15	50011554	C	T	Morphine tolerance	6.20244e-06	6.21741e-05	0.920536
899	rs550843	6	165722832	C	T	Morphine tolerance	6.70824e-05	8.99166e-05	0.455636
900	rs553697	6	93730393	T	C	Morphine tolerance	-4.50675e-05	7.85434e-05	0.56611
901	rs55658617	21	41811003	C	T	Morphine tolerance	9.43268e-05	0.000108381	0.384124
902	rs55672356	4	34852443	A	T	Morphine tolerance	0.000133173	0.000127196	0.295103
903	rs55707116	9	79919385	A	C	Morphine tolerance	3.36105e-05	9.7605e-05	0.73058
904	rs55719207	3	105355971	A	G	Morphine tolerance	3.40051e-05	5.90299e-05	0.564572
905	rs55756211	7	130972179	C	T	Morphine tolerance	0.000131434	9.57226e-05	0.169731
906	rs55793120	12	47384118	C	T	Morphine tolerance	2.00147e-05	0.000127698	0.875454
907	rs55793120	12	47384118	C	T	Morphine tolerance	2.00147e-05	0.000127698	0.875454
908	rs55799124	17	3738781	G	A	Morphine tolerance	-5.25941e-05	6.96113e-05	0.449926
909	rs55807413	11	2956783	G	A	Morphine tolerance	-0.000205365	8.79201e-05	0.0195016
910	rs55858165	15	86512809	C	A	Morphine tolerance	-0.000243547	0.00013031	0.0616269
911	rs55877868	17	14692867	C	A	Morphine tolerance	8.65991e-05	9.70629e-05	0.372289
912	rs55888180	17	76443497	G	C	Morphine tolerance	4.07841e-06	0.00010366	0.968616
913	rs55888705	4	1517826	G	A	Morphine tolerance	6.8426e-05	6.07728e-05	0.260196
914	rs55910161	10	71518643	T	C	Morphine tolerance	-0.000115089	8.10126e-05	0.155426
915	rs56030423	15	90780618	A	G	Morphine tolerance	-6.356e-05	0.000105669	0.547505
916	rs56069061	3	168339417	A	G	Morphine tolerance	-5.03884e-05	9.51572e-05	0.596439
917	rs56080211	2	110260993	C	T	Morphine tolerance	0.000128143	0.000121228	0.290491
918	rs56105232	9	14363769	A	G	Morphine tolerance	5.37321e-05	0.000124424	0.665852
919	rs56108664	5	537890	C	T	Morphine tolerance	2.05472e-06	7.34064e-05	0.977669
920	rs56157888	4	183252836	C	A	Morphine tolerance	4.33205e-05	8.02758e-05	0.589441
921	rs56203279	7	111501524	C	T	Morphine tolerance	3.86627e-05	6.26998e-05	0.537478
922	rs56221232	2	153453410	C	T	Morphine tolerance	-0.000182246	9.11199e-05	0.0454936
923	rs56310940	7	24360361	C	G	Morphine tolerance	1.44867e-05	0.000111791	0.896893
924	rs56349194	11	9312796	G	A	Morphine tolerance	-0.000131875	7.78045e-05	0.0900845
925	rs56405618	4	174468316	G	A	Morphine tolerance	-0.000152161	9.78258e-05	0.119846
926	rs56791201	2	57701660	T	C	Morphine tolerance	5.10852e-05	5.84845e-05	0.3824
927	rs57024273	2	236515155	C	T	Morphine tolerance	2.94974e-05	6.49932e-05	0.649934
928	rs57079348	13	87920450	G	T	Morphine tolerance	-7.14195e-05	9.34771e-05	0.444849
929	rs57091572	6	81214803	G	A	Morphine tolerance	-1.43778e-05	8.06697e-05	0.858542
930	rs57254474	8	23071054	A	G	Morphine tolerance	2.73576e-07	6.8482e-05	0.996813
931	rs57340348	6	130030114	C	T	Morphine tolerance	-5.71926e-05	7.52015e-05	0.446942
932	rs573933	9	14477851	C	T	Morphine tolerance	5.74905e-05	0.000101989	0.572964
933	rs57404562	2	12101762	A	C	Morphine tolerance	3.43861e-05	7.51259e-05	0.647159
934	rs5746486	22	18354272	C	T	Morphine tolerance	8.82267e-05	6.11245e-05	0.148911
935	rs57466170	15	37859065	T	C	Morphine tolerance	0.00018108	0.000103473	0.0801143
936	rs57512504	13	19489214	A	T	Morphine tolerance	8.43383e-06	5.90332e-05	0.886396
937	rs57646748	4	37452858	A	G	Morphine tolerance	6.12517e-05	0.000114374	0.592277
938	rs57665991	3	157841287	G	C	Morphine tolerance	-3.76115e-05	6.39699e-05	0.556561
939	rs5770862	22	50973113	C	T	Morphine tolerance	2.00734e-05	0.000111757	0.857454
940	rs58212166	4	189076705	G	A	Morphine tolerance	2.24526e-06	8.55978e-05	0.979074
941	rs58236560	11	121876913	T	G	Morphine tolerance	2.58671e-05	9.80603e-05	0.791943
942	rs58405430	11	20621043	T	G	Morphine tolerance	-2.13938e-05	9.53472e-05	0.822464
943	rs58681734	9	137557890	G	A	Morphine tolerance	1.01833e-05	8.42503e-05	0.903794
944	rs58767323	4	57167507	C	G	Morphine tolerance	6.26744e-06	7.16533e-05	0.930299
945	rs59068084	4	113256737	G	T	Morphine tolerance	-7.45821e-05	5.9473e-05	0.209825
946	rs59104037	18	43034126	G	A	Morphine tolerance	0.000323281	0.000102662	0.00163855
947	rs592299	9	136179347	C	T	Morphine tolerance	-1.28468e-05	5.87395e-05	0.826877
948	rs592514	9	136309841	A	T	Morphine tolerance	8.94999e-05	8.85211e-05	0.31199
949	rs59414781	15	50026113	G	C	Morphine tolerance	4.39554e-05	7.40011e-05	0.552524
950	rs59427698	9	129425745	G	A	Morphine tolerance	-7.73182e-05	6.81364e-05	0.256478
951	rs594561	11	88632972	C	T	Morphine tolerance	-1.80391e-05	5.88758e-05	0.759306
952	rs59805249	5	90289997	C	T	Morphine tolerance	1.76364e-06	0.000125927	0.988826
953	rs59936925	20	49266770	T	A	Morphine tolerance	-4.85111e-05	0.000103179	0.638237
954	rs5994253	22	17793012	G	A	Morphine tolerance	7.23158e-05	7.88488e-05	0.359068
955	rs6000536	22	37421469	T	C	Morphine tolerance	2.61357e-05	7.35341e-05	0.722272
956	rs60081663	5	32755085	G	C	Morphine tolerance	-5.40933e-05	0.000131792	0.68148
957	rs60178956	8	90878338	A	G	Morphine tolerance	-9.31618e-05	6.70102e-05	0.16445
958	rs602075	9	79110160	A	G	Morphine tolerance	-3.11272e-05	6.66537e-05	0.640501
959	rs60254196	7	148856720	A	G	Morphine tolerance	8.34687e-05	5.87875e-05	0.155656
960	rs60254196	7	148856720	A	G	Morphine tolerance	8.34687e-05	5.87875e-05	0.155656
961	rs60316894	12	54872438	T	C	Morphine tolerance	-0.000162589	0.000125009	0.193391
962	rs6046522	20	19969568	T	C	Morphine tolerance	-1.54384e-05	6.74108e-05	0.818853
963	rs606117	9	2539358	A	G	Morphine tolerance	-6.20544e-05	6.36411e-05	0.329527
964	rs6062862	20	61325223	G	A	Morphine tolerance	-6.95015e-05	9.03244e-05	0.441618
965	rs6071435	20	59502888	A	T	Morphine tolerance	-9.99769e-05	6.05111e-05	0.0984941
966	rs607327	11	111695709	C	T	Morphine tolerance	6.13989e-05	6.04826e-05	0.310035
967	rs607782	6	4148609	T	C	Morphine tolerance	-5.02149e-05	6.24358e-05	0.421245
968	rs6082461	20	2210530	A	C	Morphine tolerance	0.000168133	7.16416e-05	0.018933
969	rs60884758	9	2217340	T	C	Morphine tolerance	3.94608e-05	7.76557e-05	0.611347
970	rs6092149	20	54192992	T	A	Morphine tolerance	3.10983e-05	5.91969e-05	0.599351
971	rs609430	4	169178315	G	T	Morphine tolerance	7.50346e-05	6.20203e-05	0.226341
972	rs60954665	19	35883736	G	T	Morphine tolerance	-2.68049e-05	5.87841e-05	0.648398
973	rs6105066	20	13258628	C	T	Morphine tolerance	4.11113e-05	7.0222e-05	0.558246
974	rs61060922	16	72136154	G	T	Morphine tolerance	-0.000117505	0.000129288	0.363425
975	rs61090148	4	174810498	G	A	Morphine tolerance	-8.27174e-06	5.9063e-05	0.888621
976	rs6112314	20	19300846	C	A	Morphine tolerance	7.22175e-06	6.00272e-05	0.904239
977	rs6116753	20	5330700	A	G	Morphine tolerance	-1.13146e-05	6.68183e-05	0.865534
978	rs6121460	20	60293505	A	G	Morphine tolerance	-1.49871e-05	0.000114095	0.895493
979	rs61265175	11	1681862	C	G	Morphine tolerance	5.12408e-06	7.18731e-05	0.943164
980	rs61267978	18	6348227	C	T	Morphine tolerance	-4.58737e-05	8.65393e-05	0.59605
981	rs6133067	20	3839754	C	T	Morphine tolerance	-8.06447e-05	7.42423e-05	0.277375
982	rs615997	3	23037786	C	T	Morphine tolerance	-2.22204e-05	5.87677e-05	0.705352
983	rs61771805	1	72972799	T	A	Morphine tolerance	-6.84722e-05	7.13589e-05	0.337284
984	rs61779207	1	41074472	A	G	Morphine tolerance	-2.3508e-05	7.59837e-05	0.757032
985	rs61779334	1	39983022	C	G	Morphine tolerance	-5.25697e-05	0.000100747	0.601809
986	rs61791565	4	24655463	C	T	Morphine tolerance	-4.76515e-05	5.95376e-05	0.423503
987	rs61806970	1	167818597	T	C	Morphine tolerance	-2.91403e-05	0.000124363	0.814739
988	rs61823518	1	223688236	C	A	Morphine tolerance	-8.62315e-05	9.66871e-05	0.372468
989	rs61841040	10	9659749	T	G	Morphine tolerance	4.17019e-06	8.14911e-05	0.959187
990	rs61841503	10	17019559	A	G	Morphine tolerance	-8.56762e-05	7.79621e-05	0.271792
991	rs61875484	10	128614990	G	C	Morphine tolerance	0.000121931	0.000100709	0.226001
992	rs61883564	11	79013843	G	A	Morphine tolerance	2.08632e-05	8.59849e-05	0.808286
993	rs61884471	11	45826561	A	G	Morphine tolerance	-8.34574e-05	0.00011207	0.456462
994	rs61898819	11	126024042	T	A	Morphine tolerance	7.82882e-05	6.80155e-05	0.249719
995	rs61915992	12	28169306	T	A	Morphine tolerance	-7.19902e-05	8.82679e-05	0.414737
996	rs61934597	12	131024079	T	C	Morphine tolerance	-9.68269e-05	9.95332e-05	0.330648
997	rs61944774	12	129539818	G	A	Morphine tolerance	0.000148491	0.000123945	0.230904
998	rs62024432	15	97869293	T	C	Morphine tolerance	3.83065e-07	9.68014e-05	0.996843
999	rs62027366	16	24073806	C	T	Morphine tolerance	3.76828e-05	7.04563e-05	0.592762
1000	rs62028349	16	27217620	C	G	Morphine tolerance	4.71706e-05	5.92678e-05	0.426097
1001	rs62029761	16	16006242	G	A	Morphine tolerance	-7.52231e-06	0.000127304	0.952881
1002	rs62112538	19	4925018	T	C	Morphine tolerance	-6.75054e-05	0.000106753	0.527156
1003	rs62113381	19	7668225	C	T	Morphine tolerance	-0.000235747	8.18684e-05	0.00398236
1004	rs62130338	19	49162501	G	A	Morphine tolerance	4.14569e-05	7.0752e-05	0.557912
1005	rs62132810	19	49279227	G	A	Morphine tolerance	4.16788e-05	9.51944e-05	0.661511
1006	rs62157625	2	142774333	C	T	Morphine tolerance	0.000117661	9.31638e-05	0.206607
1007	rs62167033	2	144700007	C	T	Morphine tolerance	0.00010278	0.000116228	0.376538
1008	rs62181700	2	189805784	A	G	Morphine tolerance	6.93833e-05	6.54944e-05	0.289429
1009	rs62187631	2	226649570	C	T	Morphine tolerance	-6.76371e-05	8.10875e-05	0.404211
1010	rs62190261	2	230943099	C	A	Morphine tolerance	8.92843e-05	0.000114344	0.434897
1011	rs62200412	20	4618639	T	C	Morphine tolerance	-1.77572e-05	8.02207e-05	0.824817
1012	rs62206502	20	18003390	C	A	Morphine tolerance	-1.99291e-05	5.88826e-05	0.735021
1013	rs62215703	21	25873624	A	G	Morphine tolerance	-3.00333e-05	7.2368e-05	0.678136
1014	rs62240188	3	10611142	A	G	Morphine tolerance	-0.000266348	0.000107839	0.013517
1015	rs622418	9	90586043	G	A	Morphine tolerance	-7.71258e-05	5.86102e-05	0.188205
1016	rs62251337	3	44327429	A	G	Morphine tolerance	-6.02697e-05	7.04112e-05	0.392016
1017	rs62273907	3	156550415	G	A	Morphine tolerance	0.000167852	0.000134241	0.211162
1018	rs62277846	2	228100140	T	C	Morphine tolerance	-0.00011922	7.33396e-05	0.104039
1019	rs62285313	3	177470032	G	A	Morphine tolerance	7.81168e-05	9.54713e-05	0.413231
1020	rs62314653	4	109896462	A	C	Morphine tolerance	-6.28718e-05	0.000131101	0.631536
1021	rs62348779	5	17460096	C	T	Morphine tolerance	3.54197e-05	0.000112052	0.751926
1022	rs62353480	5	29595000	G	A	Morphine tolerance	-1.61843e-05	7.68133e-05	0.833124
1023	rs62376424	5	119914285	T	C	Morphine tolerance	5.03733e-05	6.21726e-05	0.417816
1024	rs62390301	5	159867647	C	T	Morphine tolerance	-9.4649e-05	7.3513e-05	0.197916
1025	rs62403464	6	24220160	C	T	Morphine tolerance	-4.38609e-05	7.86803e-05	0.577216
1026	rs62414802	6	76598635	T	C	Morphine tolerance	7.93648e-07	6.1598e-05	0.98972
1027	rs62422654	6	170474630	T	C	Morphine tolerance	-9.80535e-05	7.92913e-05	0.216227
1028	rs62427239	6	155737906	A	C	Morphine tolerance	-0.000262914	0.000132647	0.0474734
1029	rs62430350	6	170918194	C	T	Morphine tolerance	-8.29553e-05	0.000132895	0.532485
1030	rs62448871	7	24465024	A	C	Morphine tolerance	1.85286e-05	5.9058e-05	0.753722
1031	rs62467127	7	118096925	T	C	Morphine tolerance	-7.7804e-05	0.000128214	0.543965
1032	rs62478070	7	157688150	G	T	Morphine tolerance	4.28966e-05	0.000132843	0.746762
1033	rs62478832	7	109564034	A	T	Morphine tolerance	8.08786e-06	6.39107e-05	0.899297
1034	rs62481985	8	4128340	C	G	Morphine tolerance	-7.16823e-05	5.94212e-05	0.227686
1035	rs62496417	7	96965504	G	T	Morphine tolerance	8.54424e-05	6.89531e-05	0.215295
1036	rs62501473	7	150126751	A	G	Morphine tolerance	4.69912e-05	6.79808e-05	0.489414
1037	rs62503162	8	15768657	G	A	Morphine tolerance	3.4596e-05	0.000102704	0.736227
1038	rs62504452	7	145760298	G	A	Morphine tolerance	0.000112645	7.70901e-05	0.143956
1039	rs62547233	9	92013419	G	A	Morphine tolerance	-2.52701e-05	6.46966e-05	0.696097
1040	rs62576416	9	112120264	C	T	Morphine tolerance	6.06341e-05	6.00034e-05	0.312251
1041	rs62583469	9	106815466	A	T	Morphine tolerance	-1.30428e-05	7.31069e-05	0.858404
1042	rs630939	18	48384463	T	C	Morphine tolerance	6.78197e-06	5.94588e-05	0.909189
1043	rs6427992	1	203102563	G	C	Morphine tolerance	-1.43665e-05	5.96113e-05	0.809553
1044	rs6430926	2	141337454	C	T	Morphine tolerance	6.68011e-05	5.86028e-05	0.25433
1045	rs6445851	3	57116228	G	A	Morphine tolerance	4.25773e-05	5.991e-05	0.477278
1046	rs6445926	3	57723877	C	G	Morphine tolerance	-8.54347e-05	5.97781e-05	0.152948
1047	rs646327	19	49209851	A	G	Morphine tolerance	9.20842e-05	5.87784e-05	0.117201
1048	rs6474512	8	38780606	A	C	Morphine tolerance	-2.30642e-05	5.94488e-05	0.69804
1049	rs6474958	9	1582701	A	G	Morphine tolerance	0.000156957	5.93859e-05	0.00821788
1050	rs6489992	12	115352769	G	A	Morphine tolerance	-1.68244e-05	6.06083e-05	0.781326
1051	rs6493760	15	55439182	C	T	Morphine tolerance	-0.000120462	6.03139e-05	0.0457984
1052	rs6494306	15	62394540	G	A	Morphine tolerance	1.99431e-05	7.02067e-05	0.776362
1053	rs6494922	15	33459867	G	A	Morphine tolerance	9.33197e-05	0.000108903	0.391499
1054	rs6515626	20	25257001	A	G	Morphine tolerance	-3.09644e-05	0.000146069	0.832119
1055	rs6542556	2	120757853	A	G	Morphine tolerance	-2.08827e-05	6.10231e-05	0.732194
1056	rs6550770	3	23663416	T	C	Morphine tolerance	-1.70991e-05	0.000129475	0.894933
1057	rs6555306	5	4671383	T	C	Morphine tolerance	0.000192596	8.92638e-05	0.0309599
1058	rs6563550	13	38058413	C	T	Morphine tolerance	4.11179e-05	0.000104167	0.693043
1059	rs6563952	16	73391982	G	C	Morphine tolerance	0.000103486	0.000103211	0.316022
1060	rs6577484	1	8419420	A	G	Morphine tolerance	-9.03956e-05	9.02726e-05	0.316652
1061	rs6580353	5	139410687	C	T	Morphine tolerance	6.57712e-05	7.15805e-05	0.358179
1062	rs6591893	11	80236833	G	A	Morphine tolerance	-5.52957e-05	6.32741e-05	0.38217
1063	rs663262	11	86179076	T	C	Morphine tolerance	-6.73567e-05	0.000131627	0.608845
1064	rs66474973	20	58605432	T	G	Morphine tolerance	0.000115928	9.07886e-05	0.20164
1065	rs6656451	1	65990422	C	T	Morphine tolerance	-6.32626e-06	5.87095e-05	0.91419
1066	rs6656807	1	178945043	A	G	Morphine tolerance	7.98739e-05	6.07077e-05	0.188271
1067	rs6657302	1	85585609	C	T	Morphine tolerance	0.000120323	0.0001252	0.336529
1068	rs6664405	1	69444163	C	T	Morphine tolerance	-3.76725e-05	8.07642e-05	0.640894
1069	rs66710942	3	77215327	C	T	Morphine tolerance	-5.50694e-06	5.98328e-05	0.926667
1070	rs6674304	1	116887742	T	C	Morphine tolerance	8.82206e-05	0.000114332	0.440342
1071	rs66746423	1	109398264	T	C	Morphine tolerance	2.37447e-05	8.37076e-05	0.776669
1072	rs6676699	1	197978281	G	T	Morphine tolerance	1.60628e-05	7.31946e-05	0.826297
1073	rs6677933	1	112139008	T	C	Morphine tolerance	-8.30877e-05	7.11002e-05	0.242566
1074	rs6681678	1	100248591	C	T	Morphine tolerance	6.19686e-05	0.000130789	0.63564
1075	rs66830358	3	171895485	A	T	Morphine tolerance	-1.90926e-05	5.96832e-05	0.749045
1076	rs6704822	2	203661779	A	G	Morphine tolerance	-9.12185e-05	8.40247e-05	0.27765
1077	rs67078837	4	114220647	C	T	Morphine tolerance	9.83903e-06	5.87774e-05	0.86706
1078	rs672217	18	60125134	A	G	Morphine tolerance	8.32737e-05	8.69163e-05	0.338018
1079	rs6726833	2	39351569	A	C	Morphine tolerance	7.39803e-05	0.000112406	0.510442
1080	rs67281112	7	135778919	C	G	Morphine tolerance	-3.21334e-05	7.08642e-05	0.650226
1081	rs6742198	2	33607071	G	A	Morphine tolerance	-0.000109856	7.21425e-05	0.12782
1082	rs67476743	19	1030320	G	T	Morphine tolerance	2.12165e-05	6.43107e-05	0.741471
1083	rs67479537	19	10115515	C	T	Morphine tolerance	0.00012031	0.000110417	0.27589
1084	rs67490567	15	65691324	C	T	Morphine tolerance	-4.13532e-05	7.59545e-05	0.586134
1085	rs6759615	2	205238716	G	A	Morphine tolerance	-7.98973e-05	0.00011087	0.471134
1086	rs6761463	2	50201547	G	C	Morphine tolerance	-2.90314e-05	7.91637e-05	0.713824
1087	rs6762473	3	127139574	C	A	Morphine tolerance	2.98182e-05	6.155e-05	0.628064
1088	rs6769553	3	54427795	G	A	Morphine tolerance	-7.81254e-06	6.4516e-05	0.903616
1089	rs67705352	1	19790706	G	T	Morphine tolerance	4.82699e-05	6.07674e-05	0.426999
1090	rs67746927	4	12207874	G	C	Morphine tolerance	6.3984e-05	5.9078e-05	0.27879
1091	rs6776814	3	15053083	C	T	Morphine tolerance	-0.000164579	9.92159e-05	0.0971583
1092	rs67794373	7	124210039	T	C	Morphine tolerance	-0.000138711	6.99332e-05	0.0473151
1093	rs6793291	3	194419531	C	A	Morphine tolerance	0.000256656	0.000100316	0.010514
1094	rs6793778	3	24045453	C	T	Morphine tolerance	-5.55016e-05	6.86911e-05	0.419097
1095	rs6795673	3	10593224	T	C	Morphine tolerance	1.67044e-06	5.8842e-05	0.977352
1096	rs6806351	3	132058723	C	T	Morphine tolerance	5.12927e-05	6.9581e-05	0.461022
1097	rs68093214	3	70657785	T	C	Morphine tolerance	3.97122e-05	6.77465e-05	0.557749
1098	rs6809952	3	193896709	A	G	Morphine tolerance	2.97124e-05	6.44617e-05	0.644847
1099	rs68104925	14	100177681	C	T	Morphine tolerance	2.49626e-05	6.1156e-05	0.683142
1100	rs6818880	4	94712747	A	G	Morphine tolerance	5.79486e-06	5.91168e-05	0.921913
1101	rs682403	9	135968557	G	A	Morphine tolerance	-2.05743e-06	5.84742e-05	0.971932
1102	rs6828768	4	65556925	T	C	Morphine tolerance	3.9046e-05	5.84455e-05	0.504086
1103	rs682885	11	87805911	A	G	Morphine tolerance	-4.91933e-05	5.97802e-05	0.410564
1104	rs6854026	4	169690814	T	C	Morphine tolerance	1.32668e-05	5.8638e-05	0.821008
1105	rs685403	18	75370866	C	G	Morphine tolerance	-2.82196e-05	0.000103813	0.785751
1106	rs6856150	4	11907559	G	A	Morphine tolerance	2.87393e-05	9.90914e-05	0.771795
1107	rs6875357	5	32345671	C	T	Morphine tolerance	0.000164715	0.000143323	0.250452
1108	rs6875660	5	159686256	T	C	Morphine tolerance	0.00010968	9.30433e-05	0.238475
1109	rs6881988	5	172758774	G	C	Morphine tolerance	-2.15921e-05	5.91347e-05	0.715011
1110	rs6890185	5	71186626	T	C	Morphine tolerance	-1.48028e-05	6.23625e-05	0.812373
1111	rs6901560	6	36931994	G	C	Morphine tolerance	-6.98584e-07	7.27193e-05	0.992335
1112	rs6910935	6	131587157	A	G	Morphine tolerance	0.000186386	0.000123764	0.132075
1113	rs6918730	6	99020289	G	A	Morphine tolerance	-4.63882e-05	9.27571e-05	0.617003
1114	rs6920448	6	5755626	T	C	Morphine tolerance	-4.87547e-05	8.97966e-05	0.587167
1115	rs6923695	6	70956815	G	T	Morphine tolerance	-6.72413e-06	0.000108401	0.950539
1116	rs6930661	6	12774611	T	C	Morphine tolerance	-0.000107137	0.000111705	0.337506
1117	rs6934519	6	67200802	T	C	Morphine tolerance	5.41859e-05	6.69711e-05	0.418461
1118	rs6934739	6	39940437	G	A	Morphine tolerance	-0.00010818	6.47459e-05	0.0947524
1119	rs6952765	7	32001710	A	G	Morphine tolerance	2.3459e-06	5.90928e-05	0.968333
1120	rs6958419	7	16349864	T	C	Morphine tolerance	1.10812e-05	5.85514e-05	0.849892
1121	rs6993398	8	115560689	A	G	Morphine tolerance	0.000142438	8.41044e-05	0.0903462
1122	rs7000472	8	138626268	A	G	Morphine tolerance	-3.59587e-05	6.01448e-05	0.549928
1123	rs7019909	9	33113322	C	T	Morphine tolerance	-4.65828e-05	9.61473e-05	0.628035
1124	rs7033353	9	104595848	T	G	Morphine tolerance	5.10321e-05	5.95566e-05	0.391519
1125	rs7034891	9	117245252	C	G	Morphine tolerance	1.05648e-06	5.8847e-05	0.985676
1126	rs704418	3	64252803	T	C	Morphine tolerance	-0.000180773	8.49456e-05	0.0333296
1127	rs7073658	10	62175024	T	G	Morphine tolerance	1.45638e-05	5.99916e-05	0.808189
1128	rs7083431	10	72711156	C	A	Morphine tolerance	0.000131415	6.14626e-05	0.0325072
1129	rs710230	1	42333631	T	C	Morphine tolerance	-0.000217525	0.000116075	0.0609312
1130	rs7104872	11	115165111	A	G	Morphine tolerance	-2.18615e-05	7.54541e-05	0.772021
1131	rs7109293	11	133834657	G	A	Morphine tolerance	0.000170469	0.000110668	0.123473
1132	rs7113155	11	102429543	G	C	Morphine tolerance	3.60178e-05	5.89e-05	0.540864
1133	rs7117576	11	114023573	G	A	Morphine tolerance	-1.48702e-05	8.97746e-05	0.868441
1134	rs7119679	11	94681786	A	G	Morphine tolerance	-5.78021e-05	8.36178e-05	0.489399
1135	rs7120052	11	86335459	C	A	Morphine tolerance	0.000143329	7.71192e-05	0.0630943
1136	rs7123615	11	15771251	G	C	Morphine tolerance	-2.34496e-05	7.20705e-05	0.744902
1137	rs7129639	11	17511427	C	A	Morphine tolerance	3.90505e-05	6.05691e-05	0.519104
1138	rs712981	3	129686434	C	A	Morphine tolerance	-4.529e-05	5.97551e-05	0.448496
1139	rs71315246	3	101352439	G	A	Morphine tolerance	1.89258e-05	8.0317e-05	0.813713
1140	rs7137760	12	10702414	T	C	Morphine tolerance	-8.13785e-06	5.95839e-05	0.891364
1141	rs71386687	16	2767894	G	T	Morphine tolerance	-0.000202032	0.000112459	0.0724169
1142	rs71414120	14	56938952	G	T	Morphine tolerance	0.000105149	0.000124549	0.398538
1143	rs71428626	2	83093264	T	G	Morphine tolerance	0.000103278	0.000117668	0.380101
1144	rs71481756	10	8102404	G	T	Morphine tolerance	-2.4474e-05	0.000101184	0.808876
1145	rs71545975	7	47144505	G	A	Morphine tolerance	7.18218e-05	8.4428e-05	0.394944
1146	rs7155595	14	77502546	A	C	Morphine tolerance	-4.54426e-05	6.26064e-05	0.467933
1147	rs7155595	14	77502546	A	C	Morphine tolerance	-4.54426e-05	6.26064e-05	0.467933
1148	rs71564433	6	143718234	A	T	Morphine tolerance	3.34342e-05	7.407e-05	0.651711
1149	rs716604	2	6514088	G	A	Morphine tolerance	0.000127202	7.62535e-05	0.0952862
1150	rs7170984	15	93819735	C	T	Morphine tolerance	8.63855e-05	6.43568e-05	0.179503
1151	rs7184125	16	15920394	C	T	Morphine tolerance	7.77011e-05	7.05822e-05	0.270959
1152	rs7193624	16	77574020	C	T	Morphine tolerance	3.15066e-05	8.19343e-05	0.700584
1153	rs7193937	16	76605358	G	C	Morphine tolerance	-5.06346e-05	7.00784e-05	0.469962
1154	rs7199484	16	49826299	A	G	Morphine tolerance	-3.56675e-05	6.33985e-05	0.573712
1155	rs720439	22	48190598	A	G	Morphine tolerance	8.68065e-06	6.7744e-05	0.898039
1156	rs7213933	17	36155074	A	T	Morphine tolerance	-2.57388e-05	7.60549e-05	0.735043
1157	rs7220558	17	10148653	T	A	Morphine tolerance	-4.62232e-05	5.96731e-05	0.438572
1158	rs7221249	17	10177708	A	G	Morphine tolerance	8.14279e-05	5.88997e-05	0.166825
1159	rs7225245	17	48379615	G	A	Morphine tolerance	-5.66735e-06	6.1172e-05	0.926185
1160	rs7232121	18	19993452	C	G	Morphine tolerance	4.4721e-05	5.95215e-05	0.452448
1161	rs7237249	18	71992502	T	C	Morphine tolerance	2.052e-05	7.55744e-05	0.785992
1162	rs7240324	18	69623804	G	T	Morphine tolerance	-1.98724e-05	7.58022e-05	0.793197
1163	rs7249113	19	2571232	A	G	Morphine tolerance	-1.2125e-05	6.48949e-05	0.851786
1164	rs72553859	1	247579710	C	G	Morphine tolerance	1.20167e-05	7.8536e-05	0.878392
1165	rs72647089	8	57972916	G	T	Morphine tolerance	-8.50995e-05	9.86653e-05	0.388409
1166	rs72676854	8	109990939	C	T	Morphine tolerance	-0.000182645	0.000119559	0.126599
1167	rs72680320	4	131125786	C	T	Morphine tolerance	-2.35325e-05	5.89576e-05	0.689789
1168	rs72684847	4	102616869	C	T	Morphine tolerance	3.7292e-05	0.000122608	0.761008
1169	rs72691585	9	21884425	A	C	Morphine tolerance	2.07393e-05	0.00013045	0.873683
1170	rs72714787	4	136768501	A	C	Morphine tolerance	-2.56262e-05	9.79025e-05	0.793513
1171	rs72723662	14	76065563	T	C	Morphine tolerance	8.79995e-06	0.000105837	0.933735
1172	rs72730932	1	192019835	A	C	Morphine tolerance	7.83143e-05	8.08847e-05	0.332934
1173	rs72731813	4	147414743	T	C	Morphine tolerance	0.000240717	0.000106507	0.0238144
1174	rs72739637	15	41663393	G	A	Morphine tolerance	2.10743e-07	9.26797e-05	0.998186
1175	rs72759041	15	89577376	T	G	Morphine tolerance	3.33668e-05	6.87153e-05	0.627265
1176	rs72761829	1	224897491	T	A	Morphine tolerance	3.15945e-05	0.000110458	0.774852
1177	rs72776570	10	4240906	A	C	Morphine tolerance	-7.90932e-06	9.99754e-05	0.936943
1178	rs72776675	10	14137663	C	T	Morphine tolerance	3.40477e-05	7.67234e-05	0.657208
1179	rs72783037	16	60348381	A	C	Morphine tolerance	-0.00011608	7.26928e-05	0.110297
1180	rs72793667	2	53946431	G	A	Morphine tolerance	-9.19169e-05	0.000107794	0.393822
1181	rs72809222	2	57205854	C	T	Morphine tolerance	0.000144032	6.65424e-05	0.0304257
1182	rs72814525	10	72443070	G	A	Morphine tolerance	-2.19668e-05	6.30512e-05	0.727544
1183	rs72815774	2	91954502	C	T	Morphine tolerance	4.06278e-05	0.000108156	0.707183
1184	rs72821405	6	4714797	C	T	Morphine tolerance	1.98471e-05	0.00010578	0.85117
1185	rs72829893	17	46694541	T	G	Morphine tolerance	0.000117998	0.000132966	0.374848
1186	rs72836424	10	129037453	T	C	Morphine tolerance	-0.000129808	0.000103535	0.209927
1187	rs72839198	2	115197171	G	C	Morphine tolerance	6.63995e-05	0.000135099	0.623082
1188	rs72850165	11	968356	C	T	Morphine tolerance	-5.99015e-05	9.40761e-05	0.524298
1189	rs72866977	6	56160483	C	A	Morphine tolerance	-0.000162527	0.000110651	0.141882
1190	rs72874194	2	45178830	C	G	Morphine tolerance	0.000136579	9.31539e-05	0.142605
1191	rs72887800	17	74949284	A	T	Morphine tolerance	-7.57112e-05	6.03371e-05	0.209551
1192	rs72893646	2	38037203	T	A	Morphine tolerance	-0.000100255	8.04486e-05	0.21269
1193	rs72894957	2	185862591	A	G	Morphine tolerance	1.27061e-05	0.000138777	0.92705
1194	rs72939513	1	83136096	G	A	Morphine tolerance	0.00015228	0.000127233	0.231363
1195	rs7294633	12	29024534	C	T	Morphine tolerance	2.12723e-05	6.4464e-05	0.741409
1196	rs72948274	11	79518683	C	A	Morphine tolerance	-3.88164e-05	0.000124828	0.755832
1197	rs72973581	19	1043103	G	A	Morphine tolerance	-2.5759e-05	0.000123295	0.834509
1198	rs72982915	2	140898088	T	C	Morphine tolerance	-0.000236078	0.000138828	0.0890369
1199	rs7298818	12	56396953	T	C	Morphine tolerance	-9.21926e-05	0.000104296	0.376722
1200	rs72991535	18	76018244	G	T	Morphine tolerance	0.000106262	0.000126616	0.40133
1201	rs73002572	2	103755970	C	G	Morphine tolerance	6.80531e-06	0.000162267	0.966547
1202	rs73011279	19	15020095	C	T	Morphine tolerance	3.7169e-05	7.04926e-05	0.598003
1203	rs7303158	12	5275540	T	C	Morphine tolerance	-8.80199e-06	5.88991e-05	0.881205
1204	rs73031725	11	134622282	C	T	Morphine tolerance	0.000160377	0.000146324	0.273062
1205	rs73038677	3	172373615	A	T	Morphine tolerance	-5.54038e-05	7.30603e-05	0.448254
1206	rs73044693	19	51256120	G	A	Morphine tolerance	-8.97212e-06	0.000107511	0.933491
1207	rs73052258	2	195739311	A	G	Morphine tolerance	6.32688e-05	9.89499e-05	0.522562
1208	rs73074432	7	20554814	T	C	Morphine tolerance	-6.00705e-05	8.09331e-05	0.457952
1209	rs73103914	12	58658311	G	A	Morphine tolerance	9.37439e-05	7.15777e-05	0.190305
1210	rs7311004	12	53260710	T	C	Morphine tolerance	8.05583e-06	6.00046e-05	0.893202
1211	rs73128290	7	57364320	G	A	Morphine tolerance	-8.78494e-05	6.56265e-05	0.180693
1212	rs73130967	7	54781314	T	A	Morphine tolerance	-7.85287e-05	8.75935e-05	0.36998
1213	rs73139538	7	63323145	A	G	Morphine tolerance	2.06483e-05	0.000120887	0.864376
1214	rs73139629	12	63306003	C	A	Morphine tolerance	-0.000148146	9.15606e-05	0.105661
1215	rs73158814	7	132042135	G	C	Morphine tolerance	0.000232058	0.00011473	0.0431102
1216	rs73167075	3	165693143	C	T	Morphine tolerance	-4.96676e-05	6.8974e-05	0.471469
1217	rs73176030	7	101271282	C	T	Morphine tolerance	2.77647e-06	6.23094e-05	0.964459
1218	rs73186226	3	123829361	A	G	Morphine tolerance	7.2525e-05	0.000107332	0.499228
1219	rs73199919	4	6856564	C	T	Morphine tolerance	-8.68337e-05	0.000118039	0.461953
1220	rs73208162	21	39324484	G	A	Morphine tolerance	-0.000167584	0.000114446	0.143112
1221	rs73218807	4	31057482	A	G	Morphine tolerance	3.58018e-06	0.000135339	0.978896
1222	rs7322368	13	100213990	T	C	Morphine tolerance	6.42028e-05	0.000100045	0.521041
1223	rs73331712	12	69515102	C	T	Morphine tolerance	-4.89696e-06	0.000138493	0.971794
1224	rs7333521	13	81593016	C	T	Morphine tolerance	5.52666e-05	0.00012917	0.668755
1225	rs73341549	7	51541468	C	T	Morphine tolerance	-0.000296106	0.000136632	0.0302225
1226	rs7341608	8	56839500	C	T	Morphine tolerance	-0.000126314	7.52967e-05	0.0934351
1227	rs7342369	12	129451330	C	A	Morphine tolerance	1.10604e-05	6.26328e-05	0.85983
1228	rs7359080	14	106939916	A	C	Morphine tolerance	1.53645e-05	9.78008e-05	0.875166
1229	rs73592673	6	128568828	T	A	Morphine tolerance	-7.16242e-05	8.07674e-05	0.37519
1230	rs73615400	20	50140919	C	T	Morphine tolerance	-0.000112772	0.000104116	0.278751
1231	rs736744	9	87514407	C	T	Morphine tolerance	0.000147999	5.98442e-05	0.0133961
1232	rs73729431	6	25078050	T	C	Morphine tolerance	-0.000120478	0.000127864	0.346074
1233	rs73797465	5	142793467	G	T	Morphine tolerance	-4.01192e-05	0.000119989	0.73811
1234	rs73802842	4	18824860	A	C	Morphine tolerance	2.81991e-05	8.06558e-05	0.726623
1235	rs73849225	4	126371814	C	T	Morphine tolerance	-2.85975e-05	0.000119344	0.810623
1236	rs739451	9	136678954	T	C	Morphine tolerance	-9.85108e-05	7.29457e-05	0.176867
1237	rs73952017	18	1779609	T	C	Morphine tolerance	0.000139191	9.96335e-05	0.162406
1238	rs7399658	13	23834968	A	G	Morphine tolerance	-3.89887e-05	7.29252e-05	0.592899
1239	rs7400877	14	76403542	T	C	Morphine tolerance	4.46006e-05	6.93408e-05	0.520089
1240	rs74018587	15	62014160	T	C	Morphine tolerance	-1.56179e-05	0.000164908	0.924548
1241	rs74034332	16	79092359	A	G	Morphine tolerance	-0.000230076	0.00013601	0.0907215
1242	rs74060145	1	15322582	G	C	Morphine tolerance	0.00020831	0.000120474	0.0837954
1243	rs74101919	1	95424321	C	T	Morphine tolerance	-0.000119279	7.53764e-05	0.11355
1244	rs7412979	1	235580646	G	C	Morphine tolerance	8.16628e-05	9.37628e-05	0.383782
1245	rs742016	22	45604800	G	A	Morphine tolerance	7.97638e-05	5.92601e-05	0.178305
1246	rs74303178	8	14697544	C	T	Morphine tolerance	-8.71726e-06	6.4407e-05	0.892338
1247	rs74315802	14	29872341	T	G	Morphine tolerance	-3.47637e-05	8.80392e-05	0.692942
1248	rs7441445	4	40707798	C	T	Morphine tolerance	4.00145e-05	5.96952e-05	0.502658
1249	rs7449320	5	154003091	A	C	Morphine tolerance	0.000104358	7.07304e-05	0.140096
1250	rs74540770	3	186553389	A	G	Morphine tolerance	-0.000158322	0.000104802	0.130873
1251	rs74542928	4	100544188	C	T	Morphine tolerance	0.000109668	9.74319e-05	0.260342
1252	rs74553962	8	69677480	G	T	Morphine tolerance	-0.000143361	0.000120043	0.232381
1253	rs74592222	1	75971700	A	G	Morphine tolerance	3.1466e-05	9.50708e-05	0.740664
1254	rs74606150	14	39301409	G	C	Morphine tolerance	0.000210904	0.000141389	0.135789
1255	rs74622183	14	34150977	G	A	Morphine tolerance	5.59049e-05	0.000108764	0.607249
1256	rs746764	20	21470713	C	T	Morphine tolerance	-9.57197e-05	7.64896e-05	0.210786
1257	rs74847270	22	47841258	G	A	Morphine tolerance	-3.2757e-05	9.63668e-05	0.733917
1258	rs74919520	2	32242452	A	G	Morphine tolerance	-0.000117862	9.23336e-05	0.201786
1259	rs74988980	16	80167277	A	G	Morphine tolerance	-0.00023534	0.000139329	0.0912011
1260	rs7499539	16	85038065	G	A	Morphine tolerance	0.000107201	6.3623e-05	0.0920005
1261	rs7502686	17	14173290	C	G	Morphine tolerance	-6.44776e-05	0.000124659	0.604994
1262	rs75088940	12	30245557	C	T	Morphine tolerance	-0.000108045	0.000104365	0.300549
1263	rs75091807	13	35023691	T	G	Morphine tolerance	-2.20997e-05	0.000104847	0.833059
1264	rs751183	1	76803093	T	C	Morphine tolerance	-5.84077e-05	7.32068e-05	0.424961
1265	rs75127669	6	151027636	A	C	Morphine tolerance	7.99952e-05	0.000109695	0.46585
1266	rs75140805	11	12148588	G	T	Morphine tolerance	6.89676e-05	8.89816e-05	0.438295
1267	rs75158211	19	29644694	C	T	Morphine tolerance	-4.85516e-05	8.80149e-05	0.581203
1268	rs75200530	8	5088054	G	T	Morphine tolerance	0.00019985	0.000133652	0.134838
1269	rs7521171	1	149998497	G	A	Morphine tolerance	3.41449e-05	6.62077e-05	0.606047
1270	rs75238760	18	22899113	A	T	Morphine tolerance	2.13019e-05	7.36188e-05	0.772311
1271	rs75326254	6	166170836	T	C	Morphine tolerance	1.20023e-05	0.000119932	0.920284
1272	rs75344046	21	31861790	T	C	Morphine tolerance	-0.000100238	0.000147166	0.495796
1273	rs75356640	15	31697284	A	G	Morphine tolerance	-0.000171859	0.000106132	0.105385
1274	rs7540303	1	179629191	T	C	Morphine tolerance	5.91105e-05	5.96754e-05	0.321914
1275	rs75416973	1	172809633	G	A	Morphine tolerance	2.01443e-05	7.53983e-05	0.789336
1276	rs75453768	10	116469806	T	G	Morphine tolerance	-3.70126e-05	0.000103818	0.721456
1277	rs75499067	16	6099863	T	C	Morphine tolerance	-0.000260413	0.000134221	0.0523588
1278	rs7555878	1	187906034	A	G	Morphine tolerance	1.80935e-06	6.66451e-05	0.978341
1279	rs75586835	4	87891938	G	A	Morphine tolerance	-0.000139776	0.000122017	0.251983
1280	rs7561370	2	57810406	T	C	Morphine tolerance	3.98195e-05	8.67252e-05	0.64613
1281	rs75672793	4	149818294	G	A	Morphine tolerance	-0.000132936	0.000109037	0.222778
1282	rs7569771	2	239846337	G	A	Morphine tolerance	-1.43678e-05	7.13174e-05	0.840336
1283	rs7572229	2	72235444	G	A	Morphine tolerance	2.71638e-05	5.87035e-05	0.643558
1284	rs7573569	2	141897042	C	T	Morphine tolerance	6.3515e-05	0.000125389	0.612474
1285	rs75754569	3	17793504	G	C	Morphine tolerance	-0.000138397	9.90612e-05	0.162389
1286	rs75764681	10	4494630	C	T	Morphine tolerance	0.0003093	0.000144865	0.0327544
1287	rs757872	22	31532568	G	C	Morphine tolerance	2.71231e-05	7.02058e-05	0.699248
1288	rs758191	16	1979831	G	T	Morphine tolerance	0.000289045	0.000134115	0.0311466
1289	rs7583465	2	10533921	T	C	Morphine tolerance	7.28373e-05	5.96324e-05	0.221921
1290	rs7586445	2	239509030	A	G	Morphine tolerance	5.4018e-05	8.21272e-05	0.510708
1291	rs75882962	12	53098742	C	T	Morphine tolerance	5.20661e-06	8.33621e-05	0.950198
1292	rs75949021	2	175403951	C	T	Morphine tolerance	-0.000175152	0.000131279	0.182142
1293	rs75987356	2	16066705	A	G	Morphine tolerance	-3.75983e-05	0.000121763	0.757487
1294	rs76001613	4	3852385	G	C	Morphine tolerance	-4.19259e-05	0.000113522	0.711889
1295	rs76022354	10	94306385	T	C	Morphine tolerance	0.000202174	0.000142096	0.154796
1296	rs76029318	13	41963791	C	T	Morphine tolerance	8.17348e-06	0.000112782	0.942227
1297	rs761240	20	49507892	T	G	Morphine tolerance	0.000345158	0.000111053	0.00188343
1298	rs76124218	17	73584441	G	C	Morphine tolerance	-0.000100201	0.000129052	0.43749
1299	rs7616165	3	190415145	T	G	Morphine tolerance	0.000127228	0.00013574	0.348608
1300	rs761624	6	163603171	C	G	Morphine tolerance	-8.09612e-06	6.61706e-05	0.90262
1301	rs76181748	8	105458416	T	C	Morphine tolerance	-1.0879e-05	8.45562e-05	0.897627
1302	rs76193507	3	161749981	G	A	Morphine tolerance	0.000256313	0.000141048	0.0691863
1303	rs76287110	3	187450354	T	A	Morphine tolerance	3.76988e-05	0.000117214	0.747737
1304	rs7629954	3	154242406	G	A	Morphine tolerance	0.00010443	0.000113835	0.358943
1305	rs7635831	3	173040924	A	G	Morphine tolerance	-0.000101399	6.63114e-05	0.126232
1306	rs7638039	3	70588939	C	T	Morphine tolerance	8.00669e-06	6.81739e-05	0.906507
1307	rs764177	3	45809449	A	C	Morphine tolerance	-2.40204e-06	6.28151e-05	0.969497
1308	rs7645873	3	125544032	A	T	Morphine tolerance	0.00011259	6.45286e-05	0.0810196
1309	rs76463770	3	45479090	G	A	Morphine tolerance	-1.98913e-05	0.000137982	0.885375
1310	rs76502207	15	86522244	C	T	Morphine tolerance	-0.000249406	0.000122404	0.0415939
1311	rs76528319	5	117799448	T	G	Morphine tolerance	-6.05939e-06	0.000142846	0.966165
1312	rs76663501	20	55647869	T	C	Morphine tolerance	5.90054e-05	0.000101851	0.562367
1313	rs76664262	3	183716408	A	T	Morphine tolerance	4.28427e-05	9.89615e-05	0.665071
1314	rs76671854	5	169748189	G	C	Morphine tolerance	-3.4343e-05	8.91274e-05	0.699997
1315	rs76680460	9	25447080	A	G	Morphine tolerance	-7.95719e-05	0.00013165	0.545564
1316	rs7675045	4	172808992	T	A	Morphine tolerance	-0.000135297	5.89192e-05	0.0216591
1317	rs7680684	4	171281359	C	T	Morphine tolerance	-0.000116703	6.43036e-05	0.0695425
1318	rs768253	8	69010103	G	T	Morphine tolerance	-4.22072e-06	5.9849e-05	0.943778
1319	rs76847269	5	141014951	G	A	Morphine tolerance	-0.00012569	0.000126582	0.320733
1320	rs768830	7	18970607	G	A	Morphine tolerance	-2.0056e-06	8.66743e-05	0.981539
1321	rs76898927	3	81595477	A	G	Morphine tolerance	-3.0276e-05	0.000137698	0.82597
1322	rs76904847	7	137968010	A	G	Morphine tolerance	-5.06877e-05	7.68884e-05	0.509744
1323	rs7693984	4	4268322	A	G	Morphine tolerance	2.72639e-05	0.000121508	0.822462
1324	rs76973485	3	9534657	T	G	Morphine tolerance	-5.5832e-05	0.000126723	0.659515
1325	rs77034621	8	76769843	G	T	Morphine tolerance	1.00486e-05	0.000128531	0.937685
1326	rs7712231	5	31406285	G	A	Morphine tolerance	0.000106372	8.25292e-05	0.197431
1327	rs77193512	11	40289063	G	A	Morphine tolerance	-4.88402e-05	7.48261e-05	0.51394
1328	rs77285108	4	122282768	A	G	Morphine tolerance	-0.000121587	8.00178e-05	0.128637
1329	rs7729080	5	52653978	C	A	Morphine tolerance	-1.6164e-05	6.29856e-05	0.797465
1330	rs77293403	5	77388406	G	A	Morphine tolerance	-0.000110317	0.000120938	0.361676
1331	rs773123	12	56494998	A	T	Morphine tolerance	-7.39791e-05	9.00897e-05	0.411549
1332	rs77356209	18	10267733	C	T	Morphine tolerance	0.000118484	0.00012055	0.325678
1333	rs7742829	6	105089665	T	C	Morphine tolerance	1.64401e-05	5.96891e-05	0.782988
1334	rs77455852	5	54107036	G	T	Morphine tolerance	-0.00012694	8.9053e-05	0.154029
1335	rs77478751	3	173151665	G	A	Morphine tolerance	0.00010583	0.000118261	0.37085
1336	rs7752361	6	111780705	A	G	Morphine tolerance	2.45664e-05	5.8752e-05	0.675848
1337	rs77564310	15	80713184	C	A	Morphine tolerance	-0.000103165	7.32082e-05	0.158778
1338	rs77627087	16	87759750	G	C	Morphine tolerance	2.90102e-05	7.51345e-05	0.699415
1339	rs7763512	6	21960091	G	A	Morphine tolerance	-8.85649e-06	5.95844e-05	0.881839
1340	rs77655283	2	236439879	A	G	Morphine tolerance	0.000150158	0.000111093	0.17649
1341	rs7766680	6	162239191	C	G	Morphine tolerance	0.000127708	6.51492e-05	0.0499689
1342	rs77681628	13	91182556	T	C	Morphine tolerance	-8.34645e-05	0.000121553	0.492304
1343	rs77702691	13	88725540	G	A	Morphine tolerance	-2.21536e-05	9.72467e-05	0.819795
1344	rs77779484	12	67655943	A	G	Morphine tolerance	0.000175752	0.000129256	0.173922
1345	rs7784330	7	32530997	G	A	Morphine tolerance	-3.13192e-05	6.00004e-05	0.601683
1346	rs7784490	7	132556835	C	G	Morphine tolerance	-0.000114996	6.0349e-05	0.0567127
1347	rs77845139	15	59704208	G	A	Morphine tolerance	-5.73415e-05	6.72591e-05	0.393912
1348	rs77910827	9	96597985	T	C	Morphine tolerance	4.77941e-05	9.77527e-05	0.624892
1349	rs7802841	7	138583840	C	A	Morphine tolerance	-0.000105018	6.33591e-05	0.0974182
1350	rs78056098	11	123789877	T	G	Morphine tolerance	-7.04805e-05	6.12404e-05	0.249781
1351	rs78068103	17	13816159	G	A	Morphine tolerance	-0.000257987	0.000115725	0.0257941
1352	rs78120384	3	106664363	G	A	Morphine tolerance	-0.000152166	0.000136743	0.265799
1353	rs78191726	6	67655320	C	T	Morphine tolerance	7.27584e-05	0.000102778	0.478998
1354	rs782080	3	127468661	T	A	Morphine tolerance	-3.56984e-05	5.95529e-05	0.548879
1355	rs7823228	8	128397494	G	C	Morphine tolerance	6.63685e-05	7.26207e-05	0.360767
1356	rs78250280	1	147291928	A	G	Morphine tolerance	-6.84701e-06	8.11412e-05	0.932751
1357	rs7827125	8	4954912	T	C	Morphine tolerance	-8.75643e-06	6.52111e-05	0.893183
1358	rs7832116	8	4842929	G	A	Morphine tolerance	0.000220552	8.3704e-05	0.00841647
1359	rs78383039	2	178954708	C	T	Morphine tolerance	-0.000106732	0.000120636	0.376292
1360	rs78399089	3	146290310	C	T	Morphine tolerance	0.000199592	0.00010661	0.0611843
1361	rs78410648	19	52399401	G	A	Morphine tolerance	3.56619e-05	0.000101879	0.726307
1362	rs78453362	3	78740009	G	A	Morphine tolerance	1.88067e-05	0.00013207	0.886764
1363	rs78521377	10	126448374	T	C	Morphine tolerance	4.59422e-05	0.000134076	0.731857
1364	rs78572139	5	15944587	A	G	Morphine tolerance	6.46669e-05	0.00012365	0.600987
1365	rs7860714	9	1866537	A	G	Morphine tolerance	4.38399e-05	6.24901e-05	0.482961
1366	rs78613526	2	65925212	A	G	Morphine tolerance	0.00026674	0.000129054	0.0387454
1367	rs78720113	3	41982393	G	A	Morphine tolerance	5.76822e-05	0.000113717	0.611982
1368	rs78735375	19	1497547	C	A	Morphine tolerance	-0.000157873	0.000127626	0.216089
1369	rs78753150	5	144135655	C	A	Morphine tolerance	3.52145e-05	0.000123011	0.77467
1370	rs7880204	1	171060821	C	T	Morphine tolerance	6.76674e-05	6.64555e-05	0.308566
1371	rs78848836	1	53773248	G	A	Morphine tolerance	-0.000184064	0.00010119	0.0689112
1372	rs789029	18	1053252	T	C	Morphine tolerance	1.10126e-05	7.81735e-05	0.887969
1373	rs78909003	9	105650242	C	T	Morphine tolerance	6.44235e-05	0.000131283	0.623623
1374	rs7898615	10	122413451	G	T	Morphine tolerance	0.000103876	8.81174e-05	0.238463
1375	rs79016051	1	238938497	T	C	Morphine tolerance	0.000113738	0.000100489	0.257698
1376	rs79082720	7	155701010	G	C	Morphine tolerance	0.000152198	0.000105979	0.150971
1377	rs79113084	12	29634919	T	C	Morphine tolerance	2.48115e-05	7.74794e-05	0.748792
1378	rs79150079	5	29352420	A	C	Morphine tolerance	8.97701e-05	0.000124353	0.470357
1379	rs7915461	10	127532121	T	C	Morphine tolerance	-0.000214244	0.000123709	0.0833029
1380	rs7916711	10	28588269	G	A	Morphine tolerance	2.92632e-05	0.000126831	0.817528
1381	rs792058	2	5548605	A	G	Morphine tolerance	2.44849e-05	5.9771e-05	0.682067
1382	rs792108	2	5532793	T	C	Morphine tolerance	-7.52887e-05	6.09609e-05	0.216819
1383	rs7923280	10	20280612	A	T	Morphine tolerance	1.96594e-05	6.03597e-05	0.744648
1384	rs79263163	11	39821773	C	A	Morphine tolerance	-0.000165772	7.84055e-05	0.0344913
1385	rs7935775	11	130676996	A	T	Morphine tolerance	-1.60997e-05	6.46657e-05	0.803386
1386	rs79396538	14	47935928	G	C	Morphine tolerance	-1.94051e-05	9.2185e-05	0.833276
1387	rs79476906	1	108102470	A	T	Morphine tolerance	8.10452e-05	7.97918e-05	0.309769
1388	rs79582700	17	66689958	G	C	Morphine tolerance	0.000126432	9.30948e-05	0.174433
1389	rs79598899	2	191139151	T	C	Morphine tolerance	-9.92561e-05	0.000106359	0.350708
1390	rs79640386	18	4084336	A	T	Morphine tolerance	5.15677e-05	0.000133942	0.700239
1391	rs79656633	1	111036827	C	T	Morphine tolerance	3.33457e-05	0.000138831	0.810184
1392	rs7968030	12	100709313	T	A	Morphine tolerance	1.29844e-06	6.52962e-05	0.984135
1393	rs7976209	12	1794470	C	T	Morphine tolerance	-3.88573e-06	8.33944e-05	0.962836
1394	rs79795328	4	114546595	G	A	Morphine tolerance	1.52285e-05	8.53096e-05	0.858324
1395	rs7982713	13	71376322	A	G	Morphine tolerance	-6.97195e-06	7.10063e-05	0.921783
1396	rs79895140	2	50797401	C	T	Morphine tolerance	-0.000150384	7.57478e-05	0.0471097
1397	rs7992246	13	113472525	T	C	Morphine tolerance	-5.40128e-05	6.07662e-05	0.374077
1398	rs79968172	1	240503826	A	G	Morphine tolerance	-9.23362e-05	0.000126203	0.464384
1399	rs79968837	20	41177956	G	A	Morphine tolerance	-3.44904e-05	0.000104823	0.742128
1400	rs8005030	14	30607199	T	C	Morphine tolerance	-2.61101e-05	6.26585e-05	0.676895
1401	rs8006832	14	21577837	T	G	Morphine tolerance	-0.00016823	9.49924e-05	0.0765632
1402	rs80078995	5	94059857	T	A	Morphine tolerance	4.2578e-06	9.0007e-05	0.96227
1403	rs8009993	14	39306809	C	G	Morphine tolerance	-0.000136066	9.60646e-05	0.156658
1404	rs8013541	14	67640571	T	A	Morphine tolerance	3.71461e-05	5.91503e-05	0.530007
1405	rs80149660	10	129908282	T	C	Morphine tolerance	-0.000193611	0.000122716	0.114632
1406	rs8028026	15	88353215	A	G	Morphine tolerance	2.88916e-05	9.25384e-05	0.75488
1407	rs80309088	6	165668732	A	G	Morphine tolerance	0.000178771	9.00173e-05	0.0470381
1408	rs8039785	15	67316307	T	G	Morphine tolerance	4.20091e-05	5.85432e-05	0.473019
1409	rs8053158	16	86769909	A	G	Morphine tolerance	1.58898e-05	8.95756e-05	0.859202
1410	rs8053479	16	4076830	G	A	Morphine tolerance	-0.000124727	9.01855e-05	0.166663
1411	rs8063430	16	73821805	C	T	Morphine tolerance	-6.07369e-05	0.000127153	0.632885
1412	rs8066522	17	59632873	G	A	Morphine tolerance	5.85037e-05	6.17344e-05	0.343299
1413	rs806808	10	32381186	T	C	Morphine tolerance	-6.88893e-05	5.84887e-05	0.238868
1414	rs8076323	17	14881860	G	A	Morphine tolerance	1.6404e-05	6.71281e-05	0.806946
1415	rs8076666	17	78223817	A	G	Morphine tolerance	4.41547e-05	9.47671e-05	0.641266
1416	rs8080469	17	14532347	A	G	Morphine tolerance	0.000119374	5.86224e-05	0.0417186
1417	rs8100692	19	40032132	C	T	Morphine tolerance	-5.66831e-05	5.91612e-05	0.338006
1418	rs8104225	19	13962924	G	A	Morphine tolerance	-9.27667e-05	8.3957e-05	0.26919
1419	rs8113760	19	43851935	A	G	Morphine tolerance	-3.56557e-05	6.11365e-05	0.559749
1420	rs8130320	21	40580258	G	A	Morphine tolerance	1.464e-05	5.89049e-05	0.803719
1421	rs8141465	22	21358653	A	G	Morphine tolerance	8.4543e-05	5.8541e-05	0.148692
1422	rs816292	12	117811409	C	T	Morphine tolerance	5.84305e-06	6.65908e-05	0.930079
1423	rs823424	8	16674526	A	G	Morphine tolerance	0.000185164	7.06737e-05	0.00879387
1424	rs830149	19	47991441	C	G	Morphine tolerance	0.000114677	0.000134664	0.394448
1425	rs853612	10	119928413	G	A	Morphine tolerance	3.84914e-05	5.96799e-05	0.518951
1426	rs857444	6	14617591	T	C	Morphine tolerance	7.70899e-05	6.14048e-05	0.209321
1427	rs876734	12	52423996	C	T	Morphine tolerance	-1.68628e-05	6.80232e-05	0.804214
1428	rs882348	4	23325040	G	A	Morphine tolerance	3.78155e-05	9.95726e-05	0.704111
1429	rs8901	17	74267010	T	C	Morphine tolerance	-2.50073e-05	6.01856e-05	0.677774
1430	rs892686	9	83043376	G	A	Morphine tolerance	-3.36013e-05	5.8912e-05	0.568431
1431	rs893394	2	20054971	A	G	Morphine tolerance	-8.34517e-05	5.96727e-05	0.161967
1432	rs894996	4	104418307	A	C	Morphine tolerance	-7.37114e-05	0.000110177	0.50348
1433	rs898577	15	68705697	T	C	Morphine tolerance	0.000236501	0.0001215	0.0515941
1434	rs901099	11	77901287	G	T	Morphine tolerance	-2.13277e-05	6.39502e-05	0.738753
1435	rs911666	14	96071125	C	T	Morphine tolerance	-1.92454e-05	6.21876e-05	0.756962
1436	rs918449	19	34371198	A	G	Morphine tolerance	-0.00017832	0.000113376	0.115761
1437	rs921925	19	6928017	C	A	Morphine tolerance	-9.42849e-05	7.23012e-05	0.192215
1438	rs9276029	6	32695336	G	A	Morphine tolerance	9.27082e-05	8.55034e-05	0.278249
1439	rs9299345	9	104339812	C	T	Morphine tolerance	-0.00012912	8.62264e-05	0.134277
1440	rs9300744	13	103117486	T	C	Morphine tolerance	9.91998e-05	6.91038e-05	0.15114
1441	rs9308097	4	165786478	A	G	Morphine tolerance	-1.60301e-05	5.96425e-05	0.788107
1442	rs9313055	5	3628882	C	T	Morphine tolerance	-0.000223331	0.000127098	0.0788915
1443	rs9316536	13	51938576	G	T	Morphine tolerance	3.90306e-05	0.000102816	0.704231
1444	rs9328464	6	8350917	C	T	Morphine tolerance	-6.41919e-06	5.82964e-05	0.91232
1445	rs9347879	6	165015261	C	T	Morphine tolerance	-0.000170586	5.85536e-05	0.00357619
1446	rs9348442	6	10303945	T	C	Morphine tolerance	-3.30361e-05	0.000110543	0.765054
1447	rs934940	2	122096018	C	A	Morphine tolerance	2.90987e-05	7.81906e-05	0.70978
1448	rs9349693	6	53939724	A	G	Morphine tolerance	1.74521e-05	6.38723e-05	0.784674
1449	rs9349825	6	56341481	G	A	Morphine tolerance	-3.07549e-05	6.68147e-05	0.6453
[truncated: 64 more rows]

## Sheet: Supplementary Table 5
Supplementary Table 5. IVs related to immune cells and morphine tolerance (locus-wide significance, p < 1E-05)
[truncated: 16,754 more rows]

[truncated: 12 more sheets: Supplementary Table 6, Supplementary Table 7, Supplementary Table 8, Supplementary Table 9, Supplementary Table 10, Supplementary Table 11, Supplementary Table 12, Supplementary Table 13, Supplementary Table 14, Supplementary Table 15, Supplementary Table 16, Supplementary Table 17]
